# Supplementary material for: Dual Independent Roles of the p24 Complex in Selectivity of Secretory Cargo Export from the Endoplasmic Reticulum
Source: Cells. 2020 May 22;9(5):1295. doi: 10.3390/cells9051295 (PMC7291304; doi:10.3390/cells9051295)
Supplement: Supplementary file 1 [file cells-09-01295-s001.zip]

Archive with 3 entries (3 files):
- cells-741759 Supplementary data.pdf
- Cells-741759 Supp_table_S1_.xlsx
- Cells-741759 Supp_table_S2.xlsx
