# Supplementary material for: Dual Independent Roles of the p24 Complex in Selectivity of Secretory Cargo Export from the Endoplasmic Reticulum
Source: Cells. 2020 May 22;9(5):1295. doi: 10.3390/cells9051295 (PMC7291304; doi:10.3390/cells9051295)
Supplement: Supplementary file 1 [file cells-09-01295-s001.zip › Cells-741759 Supp_table_S1_.xlsx]

## Sheet: Sheet 1
Supplementary Table S1. Description of proteins identified by LCQ Deca XP Plus exclusively in Emp24-TAP sample by 2 or more peptides.
Reference	Systematic_Name	GENE	Protein	Name Description	Brief Description
ADP1_YEAST	YCR011C	ADP1	Adp1p	ATP-Dependent Permease	Putative ATP-dependent permease of the ABC transporter family
AKR1_YEAST	YDR264C	AKR1	Akr1p	AnKyrin Repeat containing	Palmitoyl transferase involved in protein palmitoylation
ALG2_YEAST	YGL065C	ALG2	Alg2p	Asparagine-Linked Glycosylation	Mannosyltransferase in the N-linked glycosylation pathway
ANP1_YEAST	YEL036C	ANP1	Anp1p	ANP and osmotic sensitive	Subunit of the alpha-1,6 mannosyltransferase complex
ATC1_YEAST	YGL167C	PMR1	Pmr1p	Plasma Membrane ATPase Related	High affinity Ca2+/Mn2+ P-type ATPase
ATC6_YEAST	YEL031W	SPF1	Spf1p	Sensitivity to Pichia Farinosa killer toxin	P-type ATPase, ion transporter of the ER membrane
BAR1_YEAST	YIL015W	BAR1	Bar1p	BARrier to the alpha factor response	Aspartyl protease
BGL2_YEAST	YGR282C	BGL2	Bgl2p	Beta-GLucanase	Endo-beta-1,3-glucanase
BIK1_YEAST	YCL029C	BIK1	Bik1p	BIlateral Karyogamy defect	Microtubule-associated protein
CASP_YEAST	YKL179C	COY1	Coy1p	CASP Of Yeast	Golgi membrane protein with similarity to mammalian CASP
CCC1_YEAST	YLR220W	CCC1	Ccc1p	Cross-Complements Ca(2+) phenotype of csg1	Vacuolar Fe2+/Mn2+ transporter
CDC48_YEAST	YDL126C	CDC48	Cdc48p	Cell Division Cycle	AAA ATPase with protein-unfoldase activity
CDC91_YEAST	YLR459W	GAB1	Gab1p	GPI and Actin Bar	GPI transamidase subunit
CHS1_YEAST	YNL192W	CHS1	Chs1p	CHitin Synthase	Chitin synthase I
COPA_YEAST	YDL145C	COP1	Cop1p	COat Protein	Alpha subunit of COPI vesicle coatomer complex
COPB_YEAST	YDR238C	SEC26	Sec26p	SECretory	Essential beta-coat protein of the COPI coatomer
COPB2_YEAST	YGL137W	SEC27	Sec27p	SECretory	Essential beta'-coat protein of the COPI coatomer
COPD_YEAST	YFR051C	RET2	Ret2p	RETrieval from ER	Delta subunit of the coatomer complex (COPI)
COPE_YEAST	YIL076W	SEC28	Sec28p	SECretory	Epsilon-COP subunit of the coatomer
COPG_YEAST	YNL287W	SEC21	Sec21p	SECretory	Gamma subunit of coatomer
DFM1_YEAST	YDR411C	DFM1	Dfm1p	Der1-like Family Member	Endoplasmic reticulum (ER) localized protein
DPM1_YEAST	YPR183W	DPM1	Dpm1p	Dolichol Phosphate Mannose synthase	Dolichol phosphate mannose (Dol-P-Man) synthase of ER membrane
DSL1_YEAST	YNL258C	DSL1	Dsl1p	Dependence on SLy1-20	Peripheral membrane protein needed for Golgi-to-ER retrograde traffic
EMP24_YEAST	YGL200C	EMP24	Emp24p	EndoMembrane Protein	Component of the p24 complex
EMP47_YEAST	YFL048C	EMP47	Emp47p	NA	Integral membrane component of ER-derived COPII-coated vesicles
ERG26_YEAST	YGL001C	ERG26	Erg26p	ERGosterol biosynthesis	C-3 sterol dehydrogenase
ERG3_YEAST	YLR056W	ERG3	Erg3p	ERGosterol biosynthesis	C-5 sterol desaturase
ERG6_YEAST	YML008C	ERG6	Erg6p	ERGosterol biosynthesis	Delta(24)-sterol C-methyltransferase
ERO1_YEAST	YML130C	ERO1	Ero1p	ER Oxidation or Endoplasmic Reticulum Oxidoreductin	Thiol oxidase required for oxidative protein folding in the ER
ERP1_YEAST	YAR002C-A	ERP1	Erp1p	Emp24p/Erv25p Related Protein	Member of the p24 family involved in ER to Golgi transport
ERP2_YEAST	YAL007C	ERP2	Erp2p	Emp24p/Erv25p Related Protein	Member of the p24 family involved in ER to Golgi transport
ERP3_YEAST	YDL018C	ERP3	Erp3p	Emp24p/Erv25p Related Protein	Protein with similarity to Emp24p and Erv25p
ERP4_YEAST	YOR016C	ERP4	Erp4p	Emp24p/Erv25p Related Protein	Member of the p24 family involved in ER to Golgi transport
ERP5_YEAST	YHR110W	ERP5	Erp5p	Emp24p/Erv25p Related Protein	Protein with similarity to Emp24p and Erv25p
ERP6_YEAST	YGL002W	ERP6	Erp6p	Emp24p/Erv25p Related Protein	Member of the p24 family involved in ER to Golgi transport
ERV14_YEAST	YGL054C	ERV14	Erv14p	ER Vesicle	COPII-coated vesicle protein
ERV2_YEAST	YPR037C	ERV2	Erv2p	Essential for Respiration and Viability	Flavin-linked sulfhydryl oxidase localized to the ER lumen
ERV25_YEAST	YML012W	ERV25	Erv25p	ER Vesicle	Member of the p24 family involved in ER to Golgi transport
ERV29_YEAST	YGR284C	ERV29	Erv29p	ER Vesicle	Protein localized to COPII-coated vesicles
ERV41_YEAST	YML067C	ERV41	Erv41p	ER Vesicle	Protein localized to COPII-coated vesicles
ERV46_YEAST	YAL042W	ERV46	Erv46p	ER Vesicle	Protein localized to COPII-coated vesicles
FDFT_YEAST	YHR190W	ERG9	Erg9p	ERGosterol biosynthesis	Farnesyl-diphosphate farnesyl transferase (squalene synthase)
GAS1_YEAST	YMR307W	GAS1	Gas1p	Glycophospholipid-Anchored Surface protein	Beta-1,3-glucanosyltransferase
GAS3_YEAST	YMR215W	GAS3	Gas3p	Glycophospholipid-Anchored Surface protein	Putative 1,3-beta-glucanosyltransferase
GAS5_YEAST	YOL030W	GAS5	Gas5p	Glycophospholipid-Anchored Surface protein	1,3-beta-glucanosyltransferase
GET2_YEAST	YER083C	GET2	Get2p	Guided Entry of Tail-anchored proteins	Subunit of the GET complex
GET3_YEAST	YDL100C	GET3	Get3p	Guided Entry of Tail-anchored proteins	Guanine nucleotide exchange factor for Gpa1p
GLU2A_YEAST	YBR229C	ROT2	Rot2p	Reversal Of Tor2 lethality	Glucosidase II catalytic subunit
GLU2B_YEAST	YDR221W	GTB1	Gtb1p	Glucosidase Two Beta-subunit	Glucosidase II beta subunit, forms a complex with alpha subunit Rot2p
GPI10_YEAST	YGL142C	GPI10	Gpi10p	GlycosylPhosphatidylInositol anchor biosynthesis	Integral membrane protein involved in GPI anchor synthesis
GPI17_YEAST	YDR434W	GPI17	Gpi17p	GlycosylPhosphatidylInositol anchor biosynthesis	Transmembrane protein
GSF2_YEAST	YML048W	GSF2	Gsf2p	Glucose Signaling Factor	Endoplasmic reticulum (ER) localized integral membrane protein
HOC1_YEAST	YJR075W	HOC1	Hoc1p	Homologous to OCh1	Alpha-1,6-mannosyltransferase
IMB4_YEAST	YER110C	KAP123	Kap123p	KAryoPherin	Karyopherin beta
KTR3_YEAST	YBR205W	KTR3	Ktr3p	Kre Two Related	Putative alpha-1,2-mannosyltransferase
KTR4_YEAST	YBR199W	KTR4	Ktr4p	Kre Two Related	Glycosyltransferase involved in protein glycosylation
KTR7_YEAST	YIL085C	KTR7	Ktr7p	Kre Two Related	Putative mannosyltransferase involved in protein glycosylation
LCB2_YEAST	YDR062W	LCB2	Lcb2p	Long-Chain Base	Component of serine palmitoyltransferase
LCF4_YEAST	YMR246W	FAA4	Faa4p	Fatty Acid Activation	Long chain fatty acyl-CoA synthetase
MAM33_YEAST	YIL070C	MAM33	Mam33p	Mitochondrial Acidic Matrix protein	Specific translational activator for the mitochondrial COX1 mRNA
MPCP_YEAST	YJR077C	MIR1	Mir1p	Mitochondrial Import Receptor	Mitochondrial phosphate carrier
NAM7_YEAST	YMR080C	NAM7	Nam7p	Nuclear Accommodation of Mitochondria	ATP-dependent RNA helicase of the SFI superfamily
NCB5R_YEAST	YIL043C	CBR1	Cbr1p	Cytochrome b Reductase	Cytochrome b reductase
NCPR_YEAST	YHR042W	NCP1	Ncp1p	NADP-Cytochrome P450 reductase	NADP-cytochrome P450 reductase
NU100_YEAST	YKL068W	NUP100	Nup100p	NUclear Pore	FG-nucleoporin component of central core of the nuclear pore complex
OAC1_YEAST	YKL120W	OAC1	Oac1p	OxaloAcetate Carrier	Mitochondrial inner membrane transporter
OCH1_YEAST	YGL038C	OCH1	Och1p	Outer CHain elongation	Mannosyltransferase of the cis-Golgi apparatus
PDI_YEAST	YCL043C	PDI1	Pdi1p	Protein Disulfide Isomerase	Protein disulfide isomerase
PHO86_YEAST	YJL117W	PHO86	Pho86p	PHOsphate metabolism	Endoplasmic reticulum (ER) resident protein
PHO88_YEAST	YBR106W	SND3	Snd3p	SRP-iNDependent targeting	Protein involved in SRP-independent targeting of substrates to the ER
PMT1_YEAST	YDL095W	PMT1	Pmt1p	Protein O-MannosylTransferase	Protein O-mannosyltransferase of the ER membrane
PMT3_YEAST	YOR321W	PMT3	Pmt3p	Protein O-MannosylTransferase	Protein O-mannosyltransferase
PPB_YEAST	YDR481C	PHO8	Pho8p	PHOsphate metabolism	Repressible vacuolar alkaline phosphatase
RS3_YEAST	YNL178W	RPS3	Rps3p	Ribosomal Protein of the Small subunit	Protein component of the small (40S) ribosomal subunit
RSD1_YEAST	YKL212W	SAC1	Sac1p	Suppressor of ACtin	Phosphatidylinositol phosphate (PtdInsP) phosphatase
SC61A_YEAST	YLR378C	SEC61	Sec61p	SECretory	Conserved ER protein translocation channel
SCS2_YEAST	YER120W	SCS2	Scs2p	Suppressor of Choline Sensitivity	Integral ER membrane protein, regulates phospholipid metabolism
SEC12_YEAST	YNR026C	SEC12	Sec12p	SECretory	Guanine nucleotide exchange factor (GEF)
SEC17_YEAST	YBL050W	SEC17	Sec17p	SECretory	Alpha-SNAP cochaperone
SEC22_YEAST	YLR268W	SEC22	Sec22p	SECretory	R-SNARE protein
SEC23_YEAST	YPR181C	SEC23	Sec23p	SECretory	GTPase-activating protein, stimulates the GTPase activity of Sar1p
SEC39_YEAST	YLR440C	SEC39	Sec39p	SECretory	Component of the Dsl1p tethering complex
SEC4_YEAST	YFL005W	SEC4	Sec4p	SECretory	Rab family GTPase
SEC63_YEAST	YOR254C	SEC63	Sec63p	SECretory	Essential subunit of Sec63 complex
SED5_YEAST	YLR026C	SED5	Sed5p	Suppressor of Erd2 Deletion	cis-Golgi t-SNARE syntaxin
SFB3_YEAST	YHR098C	SFB3	Sfb3p	Sed Five Binding	Component of the Sec23p-Sfb3p heterodimer of the COPII vesicle coat
SLY1_YEAST	YDR189W	SLY1	Sly1p	Suppressor of Loss of Ypt1	Hydrophilic protein involved in ER/Golgi vesicle trafficking
SRP54_YEAST	YPR088C	SRP54	Srp54p	Signal Recognition Particle 54-kD subunit	Signal recognition particle (SRP) subunit (homolog of mammalian SRP54)
SS120_YEAST	YLR250W	SSP120	Ssp120p	Saccharomyces Secretory Protein	Protein of unknown function
SSB1_YEAST	YDL229W	SSB1	Ssb1p	Stress-Seventy subfamily B	Cytoplasmic ATPase that is a ribosome-associated molecular chaperone
SVP26_YEAST	YHR181W	SVP26	Svp26p	Sed5 Vesicle Protein	Integral membrane protein of the early Golgi apparatus and ER
TIP20_YEAST	YGL145W	TIP20	Tip20p	SEC20 (Twenty) Interacting Protein	Peripheral membrane protein required for COPI vesicle fusion to the ER
TOM70_YEAST	YNL121C	TOM70	Tom70p	Translocase of the Outer Mitochondrial membrane	Component of the TOM (translocase of outer membrane) complex
TTP1_YEAST	YBR015C	MNN2	Mnn2p	MaNNosyltransferase	Alpha-1,2-mannosyltransferase
UFE1_YEAST	YOR075W	UFE1	Ufe1p	Unknown Function Essential	t-SNARE protein required for retrograde vesicular traffic
USE1_YEAST	YGL098W	USE1	Use1p	Unconventional SNARE in the ER	Essential SNARE protein localized to the ER
VA0D_YEAST	YLR447C	VMA6	Vma6p	Vacuolar Membrane Atpase	Subunit d of the V0 integral membrane domain of V-ATPase
VAN1_YEAST	YML115C	VAN1	Van1p	VANadate resistance protein	Component of the mannan polymerase I
VATB_YEAST	YBR127C	VMA2	Vma2p	Vacuolar Membrane Atpase	Subunit B of V1 peripheral membrane domain of vacuolar H+-ATPase
VPH1_YEAST	YOR270C	VPH1	Vph1p	Vacuolar pH	Subunit a of the vacuolar-ATPase V0 domain
VPS74_YEAST	YDR372C	VPS74	Vps74p	Vacuolar Protein Sorting	Golgi phosphatidylinositol-4-kinase effector and PtdIns4P sensor
YB8B_YEAST	YBR287W	NA	Ybr287Wp	NA	Protein of unknown function
YIF1_YEAST	YNL263C	YIF1	Yif1p	YIP1-Interacting Factor	Integral membrane protein
YIP1_YEAST	YGR172C	YIP1	Yip1p	Ypt-Interacting Protein	Integral membrane protein
YKT6_YEAST	YKL196C	YKT6	Ykt6p	NA	Vesicle membrane protein (v-SNARE) with acyltransferase activity
YPT7_YEAST	YML001W	YPT7	Ypt7p	Yeast Protein Two	Rab family GTPase
