# Supplementary material for: Dual Independent Roles of the p24 Complex in Selectivity of Secretory Cargo Export from the Endoplasmic Reticulum
Source: Cells. 2020 May 22;9(5):1295. doi: 10.3390/cells9051295 (PMC7291304; doi:10.3390/cells9051295)
Supplement: Supplementary file 1 [file cells-09-01295-s001.zip › Cells-741759 Supp_table_S2.xlsx]

## Sheet: Sheet 1
Supplementary Table S2. Peptides identified in Emp24-TAP sample analyzed by LCQ XP Plus analysis.
Band Sample	scanf	Rank	charge	Ions	dCn	dCn2	XCorr	Reference	Redundant	Peptide
Band 1	1370	1	2	22/26	0.463	0.463	4.5132	SPT5_YEAST		K.EGAVDLTSVSQSIK.K
Band 1	1223	1	2	12/28	0.3257	0.3257	2.5886	SPT5_YEAST		K.EGAVDLTSVSQSIKK.A
Band 1	981	1	2	16/20	0.177	0.177	3.457	SPT5_YEAST		K.FDEIDPTTQQR.K
Band 1	1542	1	2	11/12	0.0984	0.0984	2.1468	SPT5_YEAST		K.ILSIFQR.D
Band 1	1697	1	2	24/40	0.4343	0.4343	5.2229	SPT5_YEAST		K.IVENAGVFVVNPSNVEAVASK.D
Band 1	1552	1	3	30/84	0.4278	0.4278	4.9766	SPT5_YEAST		K.KIVENAGVFVVNPSNVEAVASK.D
Band 1	791	1	2	11/14	0.0199	0.0199	2.0957	SPT5_YEAST		K.M*NPEIISK.M
Band 1	1455	1	2	16/20	0.3733	0.3733	3.3994	SPT5_YEAST		K.NEDYIDGYLYK.S
Band 1	1244	1	2	12/20	0.1309	0.1309	2.1215	SPT5_YEAST		K.NIQPTVEELAR.F
Band 1	1183	1	2	19/24	0.4381	0.4381	4.4896	SPT5_YEAST		K.SDDVALEEGSYVR.I
Band 1	860	1	2	18/22	0.4358	0.4358	3.4318	SPT5_YEAST		K.SNYGGNSTWGGH.-
Band 1	871	1	2	14/16	0.1191	0.1191	1.9983	SPT5_YEAST		K.TFQQPIQSR.G
Band 1	1325	1	3	33/64	0.3756	0.3756	4.3778	SPT5_YEAST		K.VTFQPGDRIEVLNGEQR.G
Band 1	759	1	2	15/20	0.4238	0.4238	3.2782	SPT5_YEAST		R.AAAQDGYVPQR.F
Band 1	1587	1	2	19/24	0.3885	0.3885	3.7165	SPT5_YEAST		R.APPQLFNPTM*ALR.L
Band 1	1739	1	2	20/24	0.3189	0.3189	3.7048	SPT5_YEAST		R.APPQLFNPTMALR.L
Band 1	824	1	2	19/28	0.4262	0.4262	3.5368	SPT5_YEAST		R.DGGASAWGNQDDGNR.S
Band 1	920	1	3	28/76	0.3115	0.3115	4.1932	SPT5_YEAST		R.EGFITHGDDEDDEASAPGAR.R
Band 1	1358	1	2	19/26	0.4844	0.4844	4.157	SPT5_YEAST		R.EGGEGITYDELVNR.R
Band 1	1004	1	2	17/20	0.3119	0.3119	2.7612	SPT5_YEAST		R.EVTITANNLSK.S
Band 1	894	1	2	10/14	0.2291	0.2291	2.4196	SPT5_YEAST		R.LDQANLYK.R
Band 1	1316	1	3	28/60	0.1917	0.1917	3.945	SPT5_YEAST		R.LDYGKFDEIDPTTQQR.K
Band 1	850	1	2	14/18	0.3782	0.3782	2.9689	SPT5_YEAST		R.M*GPSYVSAPR.N
Band 1	932	1	2	15/18	0.4544	0.4544	3.33	SPT5_YEAST		R.MGPSYVSAPR.N
Band 1	830	1	3	29/60	0.2877	0.2877	4.0279	SPT5_YEAST		R.QLDQDLNKTSEEDAQR.L
Band 1	879	1	2	25/30	0.4523	0.4523	4.6922	SPT5_YEAST		R.SAYGGASTWGGNNNNK.S
Band 1	707	1	2	18/22	0.2983	0.2983	3.1721	SPT5_YEAST		R.VSSVDANGNEIK.I
Band 1	1318	1	2	14/16	0.2117	0.2117	2.5141	ADP1_YEAST		K.IMSEVVPLR.V
Band 1	1168	1	2	15/18	0.4234	0.4234	3.098	ADP1_YEAST		K.TPFFEGTSSK.N
Band 1	1974	1	2	16/18	0.2486	0.2486	3.276	ADP1_YEAST	2	K.TTLLDILAM*K.R
Band 1	2105	1	2	15/18	0.1659	0.1659	2.172	ADP1_YEAST	2	K.TTLLDILAMK.R
Band 1	948	1	2	14/18	0.2852	0.2852	2.7382	ADP1_YEAST		R.GATEIDLNTK.L
Band 1	1051	1	2	13/14	0.2542	0.2542	2.6191	ADP1_YEAST		R.IIGNEFDR.G
Band 1	1011	1	3	26/56	0.1938	0.1938	3.8587	ADP1_YEAST		R.SLLRDEEDVEGTDGR.R
Band 1	1761	1	2	20/26	0.4437	0.4437	4.3521	ADP1_YEAST		R.SNNYYSPLAYYISK.I
Band 1	1210	1	3	28/84	0.3951	0.3951	4.5931	YKF4_YEAST		K.EQQHSYVPQQHLPNPEDDITYK.S
Band 1	805	1	3	40/96	0.3369	0.3369	5.6142	YKF4_YEAST		K.HDVPQDSNDNNNEELEAQGQQAQEK.N
Band 1	931	1	3	23/48	0.2385	0.2385	3.6247	YKF4_YEAST	1	K.KM*SWAAIATPKPK.A
Band 1	1136	1	3	30/52	0.2406	0.2406	4.4819	YKF4_YEAST		K.KTESPLENVAELKK.E
Band 1	864	1	2	12/18	0.2017	0.2017	1.878	YKF4_YEAST		K.QIEQPSLSSK.K
Band 1	471	1	2	17/22	0.3376	0.3376	3.1524	YKF4_YEAST		K.SSNNSNSFTSTK.H
Band 1	1238	1	2	17/24	0.3475	0.3475	3.5849	YKF4_YEAST		K.TESPLENVAELKK.E
Band 1	915	1	3	34/72	0.4604	0.4604	5.3551	Q08972_YEAST		K.ASNLAKPSVDDDDSPANIK.V
Band 1	1096	1	3	43/84	0.4748	0.4748	6.8065	Q08972_YEAST		K.GSAQVDQSKFEDGGNADAVGLK.A
Band 1	1420	1	2	16/22	0.3237	0.3237	3.6996	Q08972_YEAST		K.ILTVDSNVNDWK.R
Band 1	1343	1	3	28/64	0.2995	0.2995	3.7249	Q08972_YEAST		K.LIVDTLQDPSKVPESVK.S
Band 1	1310	1	2	17/22	0.3582	0.3582	3.5621	Q08972_YEAST		K.LLTGELVPNEGK.V
Band 1	1398	1	2	15/20	0.3347	0.3347	3.2778	Q08972_YEAST		R.QTVIVVENLTR.L
Band 1	1904	1	2	20/28	0.3226	0.3226	4.4725	COPA_YEAST	2	K.DSNLVGQNIISYLQK.S
Band 1	1757	1	2	16/22	0.0552	0.0552	2.1221	COPA_YEAST	2	K.FALVILPK.Q
Band 1	1604	1	2	16/18	0.3334	0.3334	3.0461	COPA_YEAST	2	K.GIGQPWDAFR.S
Band 1	1283	1	2	17/20	0.3598	0.3598	3.9637	COPA_YEAST	2	R.EVILYDVQQGK.K
Band 1	1593	1	2	12/14	0.1991	0.1991	2.238	COPA_YEAST	2	R.IWDISGLR.K
Band 1	1896	1	2	26/34	0.4944	0.4944	5.2889	COPA_YEAST	1	R.SSIFAEGGSLPLAYAVAK.A
Band 1	1524	1	2	19/22	0.4593	0.4593	3.9692	ATC6_YEAST		K.LANVSAVTNIIR.Q
Band 1	924	1	2	9/12	0.1235	0.1235	2.0191	ATC6_YEAST		K.NYDEIYK.S
Band 1	1331	1	2	13/16	0.1044	0.1044	2.4281	ATC6_YEAST		K.SDDNQLLFR.D
Band 1	1523	1	2	19/32	0.322	0.322	2.4145	ATC6_YEAST		K.SDIPPPPDGGALAIVTK.T
Band 1	1239	1	2	9/16	0.2302	0.2302	2.0146	ATC6_YEAST		K.SFVSSPIVR.D
Band 1	1308	1	3	26/60	0.3615	0.3615	3.4763	ATC6_YEAST		R.SASIASHNDALFAAVK.G
Band 1	1543	1	2	20/28	0.3843	0.3843	3.9581	GLU2A_YEAST		K.NDPYVIVIAPDTEGR.A
Band 1	660	1	2	15/18	0.3034	0.3034	3.1517	GLU2A_YEAST		K.NGEESSLPTR.S
Band 1	840	1	2	15/16	0.2825	0.2825	3.0727	GLU2A_YEAST		R.VINENVAVK.D
Band 1	804	1	2	11/14	0.0549	0.0549	1.8355	GLU2A_YEAST		R.VYAENIAK.S
Band 1	582	1	2	10/16	0.1531	0.1531	1.8931	CHS1_YEAST		K.GAM*ANPLGK.I
Band 1	1734	1	2	15/26	0.3454	0.3454	3.6175	CHS1_YEAST		K.LLNPLVASQNFEYK.M
Band 1	1448	1	2	12/14	0.2285	0.2285	1.9898	CHS1_YEAST		R.VPEFILQR.R
Band 1	1205	1	2	17/22	0.3466	0.3466	3.4366	ERP1_YEAST	1	K.AQIYDDQLQNYR.D
Band 1	1314	1	2	16/22	0.2958	0.2958	3.2211	CRH1_YEAST		K.YGSDGLSMTLAK.R
Band 2	2227	1	2	23/44	0.5191	0.5191	4.9265	ATC1_YEAST		K.EASDM*VLTDDDFSTILTAIEEGK.G
Band 2	1033	1	2	12/14	0.154	0.154	2.6118	ATC1_YEAST		K.ILNPVDNK.C
Band 2	1527	1	2	13/14	0.0717	0.0717	2.8245	ATC1_YEAST		K.LNVLSLDK.N
Band 2	999	1	2	17/18	0.3559	0.3559	3.6547	ATC1_YEAST		K.LSDIGVSM*GR.I
Band 2	1229	1	2	17/18	0.3248	0.3248	3.8122	ATC1_YEAST		K.LSDIGVSMGR.I
Band 2	1829	1	2	21/30	0.335	0.335	4.6958	ATC1_YEAST		K.LTLSDSSTPLTEDLIK.D
Band 2	1123	1	2	13/14	0.1183	0.1183	2.3236	ATC1_YEAST		K.NYLTEDVR.E
Band 2	1068	1	3	31/72	0.2716	0.2716	3.9662	ATC1_YEAST		K.RGDVVAM*TGDGVNDAPALK.L
Band 2	1289	1	3	39/72	0.2429	0.2429	3.749	ATC1_YEAST		K.RGDVVAMTGDGVNDAPALK.L
Band 2	1503	1	2	21/30	0.3208	0.3208	3.7214	ATC1_YEAST		K.SSFNDQPNSIVPISER.S
Band 2	1088	1	2	14/16	0.1951	0.1951	2.5177	ATC1_YEAST		K.TPLQLTM*DK.L
Band 2	1331	1	2	14/16	0.1432	0.1432	2.7453	ATC1_YEAST		K.TPLQLTMDK.L
Band 2	1833	1	3	23/88	0.0301	0.0301	3.011	ATC1_YEAST		R.IIEAIDLSIDESNLTGENEPVHK.T
Band 2	1508	1	2	14/18	0.2015	0.2015	2.6405	ATC1_YEAST		R.ILEYSTSYLK.S
Band 2	1182	1	2	20/24	0.2358	0.2358	3.3545	ATC1_YEAST	1	R.KKNEEDSTYFSNV.-
Band 2	1847	1	2	16/18	0.2761	0.2761	2.5179	COPB2_YEAST		K.EM*YLLGYLAR.D
Band 2	1868	1	2	20/24	0.5083	0.5083	5.078	COPB2_YEAST		K.NAAASDIFTAVIR.G
Band 2	1016	1	2	13/16	0.2806	0.2806	2.2765	COPB2_YEAST		K.TYNLAHYTK.E
Band 2	1097	1	2	13/14	0.1636	0.1636	3.0501	COPB2_YEAST		K.VGQLTLAR.D
Band 2	1329	1	2	13/22	0.0523	0.0523	2.5615	COPB2_YEAST		K.VVDFEAHPDYIR.S
Band 2	985	1	2	15/16	0.1735	0.1735	3.1048	COPB2_YEAST		R.ALGDASLQR.F
Band 2	1399	1	2	18/20	0.3279	0.3279	3.4359	COPB2_YEAST		R.DLLTDESAEMK.W
Band 2	1273	1	2	19/30	0.4189	0.4189	4.6602	COPB2_YEAST		R.GNEEVEQDEPLSLQTK.E
Band 2	1749	1	2	13/18	0.2772	0.2772	2.7062	COPB2_YEAST		R.LFSGALLGVK.S
Band 2	1278	1	2	12/14	0.1461	0.1461	2.4688	COPB2_YEAST	1	R.LNYFVGGK.T
Band 2	1066	1	2	14/18	0.1887	0.1887	2.5375	COPB2_YEAST		R.SIQVTETPVR.A
Band 2	1012	1	2	13/16	0.1574	0.1574	2.5714	COPB2_YEAST	1	R.VFNYNTGEK.V
Band 2	1739	1	2	13/14	0.0869	0.0869	2.4552	VPH1_YEAST	1	K.AIFEILNK.S
Band 2	1883	1	2	16/20	0.4433	0.4433	3.4917	VPH1_YEAST	1	K.ELDSWFQDVTR.E
Band 2	1611	1	2	20/36	0.4617	0.4617	4.2518	VPH1_YEAST	1	K.IAESLDANLYDVDSSNEGR.S
Band 2	1835	1	2	14/18	0.1787	0.1787	2.3985	VPH1_YEAST	1	K.NLSDLYTVLK.T
Band 2	1901	1	2	19/28	0.4556	0.4556	4.3963	VPH1_YEAST	1	K.TTSTTLESELYAIAK.E
Band 2	1343	1	2	18/22	0.3642	0.3642	3.5284	VPH1_YEAST	2	K.TVEIEQPVYDVK.T
Band 2	877	1	2	11/12	0.0776	0.0776	2.3678	VPH1_YEAST	1	R.LGEM*IAR.L
Band 2	1496	1	3	40/84	0.3431	0.3431	5.3292	VPH1_YEAST	2	R.LIQM*EDATDQIEVQKNDLEQYR.F
Band 2	976	1	2	12/14	0.0496	0.0496	2.7556	VPH1_YEAST	2	R.NASYLEER.L
Band 2	60	1	2	10/12	0.0364	0.0364	2.1306	VPH1_YEAST	2	R.RLDNVER.Q
Band 2	1155	1	2	11/12	0.0976	0.0976	2.2614	VPH1_YEAST	3	R.TFVNEIR.R
Band 2	1401	1	2	16/22	0.3486	0.3486	3.2996	COPB_YEAST	1	K.ALDISM*DLATSR.N
Band 2	1734	1	2	16/22	0.222	0.222	2.2007	COPB_YEAST	1	K.ALDISMDLATSR.N
Band 2	979	1	2	13/14	0.1526	0.1526	2.7969	COPB_YEAST	1	K.IDEDSLER.V
Band 2	893	1	2	14/16	0.2214	0.2214	3.0338	COPB_YEAST	1	K.KIDEDSLER.V
Band 2	1881	1	2	17/20	0.3432	0.3432	2.6447	COPB_YEAST	1	K.LLEVAFLDTTK.S
Band 2	1740	1	2	18/22	0.248	0.248	3.1212	COPB_YEAST	1	K.NIEPIDTPISFR.Q
Band 2	1856	1	3	33/92	0.3637	0.3637	4.443	COPB_YEAST	1	K.VSSADTGVIFGNIIYDGAHGEDAR.Y
Band 2	1518	1	2	15/20	0.2974	0.2974	3.4742	COPB_YEAST	1	R.NAEDVVQLLKK.E
Band 2	1697	1	2	21/26	0.3458	0.3458	3.9533	COPB_YEAST	1	R.NSVGEVPILQSEIK.K
Band 2	1325	1	2	17/18	0.3727	0.3727	3.4608	COPB_YEAST	1	R.VLNAEDLDVR.S
Band 2	1543	1	2	16/22	0.4048	0.4048	3.4085	CDC48_YEAST	1	K.GVLFYGPPGTGK.T
Band 2	1812	1	2	19/26	0.3632	0.3632	4.0382	CDC48_YEAST		K.TPLEPGLELTAIAK.A
Band 2	993	1	3	20/40	0.2685	0.2685	3.1212	CDC48_YEAST	1	K.YAIKDSIEAHR.Q
Band 2	2220	1	3	26/64	0.4231	0.4231	4.473	CDC48_YEAST	1	R.AAAPTVVFLDELDSIAK.A
Band 2	1491	1	2	16/22	0.3287	0.3287	3.0024	CDC48_YEAST	1	R.EVDIGIPDATGR.L
Band 2	1330	1	2	16/22	0.2981	0.2981	3.0876	CDC48_YEAST	1	R.FALGNSNPSALR.E
Band 2	1543	1	2	16/22	0.4048	0.4048	3.4085	CDC48_YEAST	1	R.GVLM*YGPPGTGK.T
Band 2	1663	1	2	15/16	0.1565	0.1565	3.2601	CDC48_YEAST		R.LSILNAQLR.K
Band 2	859	1	2	11/14	0.0686	0.0686	2.0541	CDC48_YEAST	1	R.SVSDAELR.R
Band 2	903	1	3	25/48	0.1138	0.1138	3.3402	PMA1_YEAST	3	K.KVTAVVESPEGER.I
Band 2	1076	1	2	13/20	0.2031	0.2031	2.6147	PMA1_YEAST	4	K.M*LTGDAVGIAK.E
Band 2	1210	1	2	16/20	0.3465	0.3465	2.8482	PMA1_YEAST	4	K.MLTGDAVGIAK.E
Band 2	1248	1	2	16/18	0.128	0.128	2.7349	PMA1_YEAST		K.TLANTAVVIR.D
Band 2	1700	1	2	17/22	0.3549	0.3549	3.194	PMA1_YEAST	3	K.VLEFHPFDPVSK.K
Band 2	1506	1	2	19/24	0.1029	0.1029	3.8422	PMA1_YEAST	2	R.QLGLGTNIYNAER.L
Band 2	1042	1	2	16/20	0.3347	0.3347	2.783	PMA1_YEAST	2	R.SVEDFM*AAM*QR.V
Band 2	1350	1	2	15/20	0.3299	0.3662	3.2718	PMA1_YEAST	2	R.SVEDFMAAM*QR.V
Band 2	1173	1	2	13/14	0.2392	0.2392	3.0361	PMA1_YEAST	2	R.VVEILQNR.G
Band 2	1316	1	2	16/24	0.3878	0.3878	2.4025	COPG_YEAST	1	K.EGPSAPNPSLYVR.H
Band 2	1777	1	2	18/20	0.3714	0.3714	3.5788	COPG_YEAST	1	K.YFYDIPSLESK.L
Band 2	1532	1	3	29/84	0.3595	0.3595	3.996	COPG_YEAST	1	R.ADANSFAGPNLDDHQEDLLATK.Y
Band 2	1794	1	2	17/26	0.4217	0.4217	3.2045	COPG_YEAST	1	R.AISLTEPEAEFVVR.G
Band 2	1547	1	2	22/24	0.376	0.376	4.7857	COPG_YEAST	1	R.FTNETQEAVLDLK.Q
Band 2	819	1	2	9/14	0.1049	0.1049	2.1251	COPG_YEAST	1	R.KFTEDEMK.A
Band 2	851	1	2	13/16	0.0804	0.0804	3.1713	COPG_YEAST	1	R.KQEQIFNQK.S
Band 2	1319	1	3	26/52	0.2474	0.2474	4.4319	COPG_YEAST	1	R.NKDDVIAQNLIESK.Y
Band 2	1008	1	3	29/60	0.1506	0.1506	3.4331	GAS1_YEAST		K.IPVGYSSNDDEDTRVK.M
Band 2	915	1	2	13/14	0.0952	0.0952	2.659	GAS1_YEAST		K.KLNTNVIR.V
Band 2	2029	1	2	21/26	0.469	0.469	4.0845	GAS1_YEAST		R.DDPTWTVDLFNSYK.T
Band 2	958	1	3	35/56	0.3777	0.3777	4.4309	GAS1_YEAST		R.KIPVGYSSNDDEDTR.V
Band 2	961	1	2	16/32	0.2398	0.2398	3.2299	GAS1_YEAST		R.KIPVGYSSNDDEDTRVK.M
Band 2	832	1	2	12/16	0.2446	0.2446	1.5082	GAS1_YEAST		R.QYISDKNYR.K
Band 2	1086	1	2	17/28	0.3733	0.3733	3.3302	PMA1_SCHPO	4	K.ADTGIAVEGATDAAR.S
Band 2	1004	1	3	32/60	0.2494	0.2494	4.2419	PMA1_SCHPO	4	K.KADTGIAVEGATDAAR.S
Band 2	1469	1	2	25/34	0.4524	0.4524	4.5479	PMA1_SCHPO	5	R.GYLVAM*TGDGVNDAPSLK.K
Band 2	1240	1	3	26/72	0.1643	0.1643	3.3658	PMA1_SCHPO	5	R.GYLVAM*TGDGVNDAPSLKK.A
Band 2	1687	1	2	24/34	0.4461	0.4461	4.8776	PMA1_SCHPO	5	R.GYLVAMTGDGVNDAPSLK.K
Band 2	1742	1	2	18/22	0.3597	0.3597	4.276	IMB4_YEAST		K.ALYELLSAADQK.A
Band 2	1671	1	2	17/20	0.2129	0.2129	2.9671	IMB4_YEAST		K.LGPEITVAALK.V
Band 2	1158	1	2	22/28	0.4593	0.4593	4.5725	IMB4_YEAST		K.LYQENSPVITNETPR.I
Band 2	1661	1	3	24/60	0.0763	0.0763	3.0735	IMB4_YEAST		K.TSLLQTAFSEPKENVR.H
Band 2	1831	1	2	17/20	0.0583	0.0583	3.461	IMB4_YEAST		K.VYGENFAPFLK.T
Band 2	1658	1	3	39/128	0.4547	0.4547	5.97	YKF4_YEAST		K.EQVKEEEQTAEELEQEQDNVAAPEEEVTVVEEK.V
Band 2	1141	1	3	28/52	0.1833	0.1833	4.2056	YKF4_YEAST		K.KTESPLENVAELKK.E
Band 2	978	1	3	34/120	0.4082	0.4082	5.5906	YKF4_YEAST		K.NNYNYYQTQNGQEQQSPNQGVAQHSEDSQQK.Q
Band 2	1332	1	2	13/24	0.3117	0.3117	3.0415	YKF4_YEAST		K.TESPLENVAELKK.E
Band 2	1192	1	2	12/14	0.0873	0.0873	1.9988	ATC6_YEAST		K.AVGWAVER.K
Band 2	1134	1	2	11/14	0.1072	0.1072	2.1221	ATC6_YEAST	1	K.FLVDESPK.I
Band 2	1926	1	3	24/96	0.3126	0.3126	3.0366	ATC6_YEAST		K.KPADLASLLLNSAGDAQGDEAPALK.L
Band 2	1484	1	2	14/16	0.1774	0.1774	2.8453	ATC6_YEAST		K.SDDNQLLFR.D
Band 2	1186	1	2	14/18	0.086	0.086	2.0748	EF2_YEAST	1	K.EGPIFGEEM*R.S
Band 2	1771	1	2	19/22	0.3575	0.3575	3.5712	EF2_YEAST	1	R.ATYAGFLLADPK.I
Band 2	921	1	2	21/26	0.3965	0.3965	4.5492	EF2_YEAST		R.ETVESESSQTALSK.S
Band 2	1154	1	2	12/14	0.0857	0.0857	1.9633	GAS5_YEAST		K.DLGINTVR.V
Band 2	1175	1	2	16/22	0.364	0.364	3.4767	GAS5_YEAST		K.GNAFFNSESGER.F
Band 2	1606	1	2	18/28	0.4125	0.4125	3.0334	GAS5_YEAST		R.QIPVGYSAADIVANR.Q
Band 2	1203	1	2	20/26	0.3551	0.3551	4.1138	BAR1_YEAST		K.LVNIQTDGSISGAK.I
Band 2	1958	1	2	22/30	0.465	0.465	4.0991	BAR1_YEAST		K.YATTPVSGVLGIGFPR.R
Band 2	1471	1	3	22/68	0.0766	0.0766	3.4816	NAM7_YEAST		R.DGVKPEQIGVITPYEGQR.A
Band 2	1869	1	3	26/96	0.3613	0.3613	3.8818	NAM7_YEAST		R.SNKDATINDIDAPEEQEAIPPLLLR.Y
Band 2	1167	1	2	20/24	0.2603	0.2603	3.7983	SFB3_YEAST		K.LALDTVTGGQGGK.I
Band 2	1716	1	2	14/20	0.3734	0.3734	2.4503	SFB3_YEAST		K.TLPAYM*LAFEK.S
Band 2	1922	1	3	40/72	0.2235	0.2235	6.3461	FET3_YEAST		R.DLHVDPEVLLNEVDENEER.Q
Band 2	852	1	2	19/20	0.3706	0.3706	3.5713	CRH2_YEAST		K.NSGGTVLSSTR.A
Band 2	1295	1	2	17/20	0.1519	0.1519	3.2058	PMT1_YEAST		K.M*LEEEGANILK.V
Band 2	1383	1	2	18/20	0.219	0.219	3.1781	STV1_YEAST	1	K.FIEVNPGIAGR.A
Band 2	2031	1	2	14/18	0.2549	0.2549	2.4948	ADP1_YEAST	2	K.TTLLDILAM*K.R
Band 3	995	1	3	28/64	0.168	0.168	4.3099	PMT1_YEAST		K.IFKDTEGNELDPEVVKK.M
Band 3	1155	1	2	18/20	0.1302	0.1302	3.6568	PMT1_YEAST		K.M*LEEEGANILK.V
Band 3	1200	1	3	28/52	0.1879	0.1879	3.4537	PMT1_YEAST		K.M*LEEEGANILKVEK.R
Band 3	2006	1	3	28/76	0.5009	0.5009	4.1617	PMT1_YEAST		K.NLVEPHVYESQPTSWPFLLR.G
Band 3	353	1	2	13/18	0.2169	0.2169	2.2161	PMT1_YEAST		K.NSAPGVAQER.V
Band 3	1848	1	3	32/76	0.3381	0.3381	4.2203	PMT1_YEAST		K.QGPVRPFIVTDPSAELASLR.T
Band 3	1410	1	2	17/26	0.3599	0.3599	3.6938	PMT1_YEAST		K.RVEQDDPVPELDIK.Q
Band 3	1128	1	2	15/18	0.3582	0.3582	2.7927	PMT1_YEAST		R.GISYWGENNR.N
Band 3	1127	1	3	20/40	0.2827	0.2827	3.2311	PMT1_YEAST		R.ISYKPASFISK.F
Band 3	1545	1	2	12/24	0.0412	0.0412	2.3963	PMT1_YEAST		R.VEQDDPVPELDIK.Q
Band 3	1851	1	2	16/18	0.2597	0.2597	3.0196	COPB2_YEAST		K.EM*YLLGYLAR.D
Band 3	2027	1	2	16/18	0.3529	0.3529	3.3072	COPB2_YEAST		K.EMYLLGYLAR.D
Band 3	1874	1	2	20/24	0.4628	0.4628	3.4888	COPB2_YEAST		K.NAAASDIFTAVIR.G
Band 3	997	1	2	12/14	0.2082	0.2082	1.9954	COPB2_YEAST		K.TLNVGLER.S
Band 3	755	1	2	13/16	0.1925	0.1925	2.6451	COPB2_YEAST		K.TYNLAHYTK.E
Band 3	1223	1	2	13/22	0.3121	0.3121	2.8517	COPB2_YEAST		K.VVDFEAHPDYIR.S
Band 3	1348	1	2	16/20	0.2421	0.2421	2.6002	COPB2_YEAST		R.DLLTDESAEMK.W
Band 3	2021	1	2	18/32	0.3746	0.3746	3.6811	COPB2_YEAST		R.GEIEEAIENVLPNVEGK.D
Band 3	1140	1	2	19/30	0.4379	0.4379	4.4225	COPB2_YEAST		R.GNEEVEQDEPLSLQTK.E
Band 3	875	1	2	15/18	0.3267	0.3267	2.9274	COPB2_YEAST		R.SIQVTETPVR.A
Band 3	769	1	2	11/14	0.1368	0.1368	2.4605	ATC1_YEAST		K.ILNPVDNK.C
Band 3	726	1	2	16/18	0.093	0.093	2.3077	ATC1_YEAST		K.LSDIGVSM*GR.I
Band 3	1827	1	2	21/30	0.3594	0.3594	4.5461	ATC1_YEAST		K.LTLSDSSTPLTEDLIK.D
Band 3	1449	1	2	15/20	0.2321	0.2321	3.2985	ATC1_YEAST	1	K.NEEDSTYFSNV.-
Band 3	1409	1	2	20/30	0.3839	0.3839	3.7831	ATC1_YEAST		K.SSFNDQPNSIVPISER.S
Band 3	903	1	2	14/16	0.1856	0.1856	2.6072	ATC1_YEAST		K.TPLQLTM*DK.L
Band 3	1215	1	2	14/16	0.1733	0.1733	2.5432	ATC1_YEAST		K.TPLQLTMDK.L
Band 3	1084	1	2	11/16	0.1004	0.1004	2.1114	ATC1_YEAST		K.VQELPFNSK.R
Band 3	1407	1	2	13/18	0.2247	0.2247	2.5361	ATC1_YEAST		R.ILEYSTSYLK.S
Band 3	800	1	3	27/76	0.0704	0.0704	3.2538	ATC1_YEAST		R.KRGDVVAM*TGDGVNDAPALK.L
Band 3	1094	1	3	24/72	0.1699	0.1699	3.2987	DSL1_YEAST		K.AHDVGSLDKDHIEVTQLPK.L
Band 3	1956	1	2	22/28	0.3682	0.3682	4.9557	DSL1_YEAST		K.NNASIILESLDSPLK.N
Band 3	1849	1	2	11/18	0.1707	0.1707	2.4185	DSL1_YEAST		K.QLYYNLLLDK.V
Band 3	2056	1	2	19/30	0.4419	0.4419	4.0319	DSL1_YEAST		K.TLSYELGPLFNTEFTK.F
Band 3	2108	1	2	23/28	0.4208	0.4208	5.5911	DSL1_YEAST		R.EAILANELNILDNLK.T
Band 3	675	1	2	10/12	0.2107	0.2107	2.1146	DSL1_YEAST		R.HQLTEFR.E
Band 3	1629	1	2	18/30	0.3833	0.3833	4.1064	DSL1_YEAST		R.SNGSELELDSSDLLQR.E
Band 3	1402	1	2	18/26	0.3217	0.3217	3.5154	GAS3_YEAST		R.ADPSGTYDSLYLSR.V
Band 3	1620	1	2	21/26	0.3415	0.3415	4.167	GAS3_YEAST		R.DAYAFQQLGVNTVR.I
Band 3	1478	1	3	30/76	0.4091	0.4091	5.4339	GAS3_YEAST		R.FIKPSSATNSESDNEVFFVK.G
Band 3	1184	1	2	18/28	0.378	0.378	2.5484	GAS3_YEAST		R.SIPVGYSAADNTDLR.L
Band 3	1646	1	2	18/26	0.4608	0.4608	4.0837	GAS3_YEAST	1	R.TFDEVSEGLYGGLK.N
Band 3	1980	1	2	12/22	0.2909	0.2909	3.0076	GLU2B_YEAST		K.INYTNDILEYIR.E
Band 3	1890	1	3	30/88	0.2168	0.2168	4.1789	GLU2B_YEAST		K.NYLGEYGELAELEPAHPSESLLR.S
Band 3	1753	1	2	13/24	0.1555	0.1555	2.4655	GLU2B_YEAST		K.TFEYEPPKFNLSE.-
Band 3	1897	1	2	16/26	0.4312	0.4312	3.6129	GLU2B_YEAST		R.LGSDILTSFTM*VSR.V
Band 3	1616	1	2	20/28	0.3343	0.3343	4.0902	GLU2B_YEAST		R.SLSEVTSFVNENAPK.V
Band 3	1526	1	2	17/22	0.2506	0.2506	3.6188	HSC82_YEAST	4	K.AELINNLGTIAK.S
Band 3	1676	1	2	19/26	0.277	0.277	4.1218	HSC82_YEAST	6	K.GVVDSEDLPLNLSR.E
Band 3	1968	1	3	26/56	0.318	0.318	3.7532	HSC82_YEAST	3	R.HSEFVAYPIQLLVTK.E
Band 3	1506	1	2	24/28	0.1241	0.1241	5.1706	HSC82_YEAST	3	R.NPSDITQEEYNAFYK.S
Band 3	1505	1	2	23/36	0.5085	0.5085	4.7514	VPH1_YEAST	1	K.IAESLDANLYDVDSSNEGR.S
Band 3	1247	1	2	17/22	0.3527	0.3527	3.925	VPH1_YEAST	2	K.TVEIEQPVYDVK.T
Band 3	815	1	2	11/12	0.0654	0.0654	2.2506	VPH1_YEAST	1	R.LGEMIAR.L
Band 3	698	1	2	12/14	0.1496	0.1496	2.0661	VPH1_YEAST	2	R.NASYLEER.L
Band 3	1282	1	2	15/16	0.1842	0.1842	2.8175	VTC4_YEAST	1	K.ISQLYDIAR.T
Band 3	1501	1	2	19/26	0.4289	0.4289	4.2054	VTC4_YEAST	1	K.LQTQLGQEPPEWVR.E
Band 3	1271	1	2	13/16	0.1649	0.1649	2.241	VTC4_YEAST	1	K.YTVDQVFAK.M
Band 3	1242	1	2	14/18	0.1595	0.1595	2.836	VTC4_YEAST	5	R.TAFQLPGDAR.V
Band 3	1850	1	2	11/14	0.1326	0.1326	2.5428	VTC3_YEAST		K.FINNFIFK.N
Band 3	1221	1	3	24/48	0.0967	0.0967	3.1741	VTC3_YEAST		K.LSHFSNLEDASFK.S
Band 3	2014	1	2	15/16	0.2627	0.2627	3.1628	VTC3_YEAST		R.ISYLYEFLR.S
Band 3	1681	1	2	12/20	0.3275	0.3275	2.6717	VTC3_YEAST		R.VTIDSNIMYIR.E
Band 3	507	1	2	14/18	0.2334	0.2334	2.4418	YIA5_YEAST		K.INYDASQTQK.V
Band 3	1789	1	2	12/20	0.0887	0.0887	2.6882	YIA5_YEAST		K.KLLLGYLDISK.E
Band 3	834	1	2	12/14	0.2602	0.2602	2.3225	YIA5_YEAST		K.YGITGEYK.I
Band 3	653	1	2	21/26	0.3717	0.3717	4.0635	EF2_YEAST		R.ETVESESSQTALSK.S
Band 3	1888	1	2	15/18	0.1517	0.1517	2.7026	EF2_YEAST	2	R.LWGDSFFNPK.T
Band 3	1706	1	2	20/22	0.1664	0.1664	3.8588	GRP78_YEAST	7	K.DAGTIAGLNVLR.I
Band 3	1429	1	2	15/24	0.3036	0.3036	2.6361	GRP78_YEAST		R.ITPSYVAFTDDER.L
Band 3	1887	1	2	14/24	0.2858	0.2858	3.0926	ERO1_YEAST	1	K.ILFEINDADEFTK.Q
Band 3	1623	1	2	17/24	0.1283	0.1283	2.8558	ERO1_YEAST	1	K.NAVLIDLTANPER.F
Band 3	1915	1	2	15/22	0.2805	0.2805	2.4976	AKR1_YEAST	1	K.ALLNGIEVDYFK.L
Band 3	1255	1	2	18/20	0.2607	0.2607	2.9413	AKR1_YEAST		K.FSPLNNAVVAR.F
Band 3	770	1	2	10/14	0.1334	0.1334	2.2343	CASP_YEAST		K.ADLTNLQR.E
Band 3	873	1	2	11/14	0.2325	0.2325	2.2658	CASP_YEAST		K.YADYETLK.S
Band 3	1380	1	2	20/28	0.3961	0.3961	4.6169	ECM33_YEAST	2	K.VGQSLSIVSNDELSK.A
Band 3	1173	1	2	17/22	0.4761	0.4761	3.8123	ERP1_YEAST	1	K.AQIYDDQLQNYR.D
Band 3	1554	1	3	26/56	0.1851	0.1851	3.7755	SEY1_YEAST		R.NKDLDLPTQQILVAR.F
Band 3	2076	1	2	17/28	0.244	0.244	3.28	PST1_YEAST		K.LITLPAISSFTSNIK.S
Band 3	536	1	2	11/14	0.2919	0.2919	2.4044	YGX8_YEAST		K.AAAEEFQR.Q
Band 4	1574	1	2	20/22	0.2648	0.2648	4.0373	GRP78_YEAST	7	K.DAGTIAGLNVLR.I
Band 4	638	1	3	26/52	0.3192	0.3192	3.5387	GRP78_YEAST		K.DGKPAVEVSVKGEK.K
Band 4	1544	1	2	20/24	0.4127	0.4127	3.2829	GRP78_YEAST		K.DVDDIVLVGGSTR.I
Band 4	710	1	2	15/16	0.2262	0.2262	2.6796	GRP78_YEAST		K.FASEDASIK.A
Band 4	1926	1	2	14/18	0.1884	0.1884	3.127	GRP78_YEAST		K.FEELNLDLFK.K
Band 4	1550	1	2	16/20	0.3302	0.3302	3.0349	GRP78_YEAST		K.FELTGIPPAPR.G
Band 4	84	1	2	15/18	0.2405	0.2405	3.0174	GRP78_YEAST		K.HGIDVSDNNK.A
Band 4	1179	1	2	13/16	0.0953	0.0953	2.2004	GRP78_YEAST		K.HLPFNVVNK.D
Band 4	1278	1	3	33/68	0.2615	0.2615	5.0919	GRP78_YEAST		K.KSQIFSTAVDNQPTVM*IK.V
Band 4	1371	1	3	35/68	0.2982	0.2982	5.3196	GRP78_YEAST		K.KSQIFSTAVDNQPTVMIK.V
Band 4	1604	1	2	19/28	0.3106	0.3106	3.8603	GRP78_YEAST		K.KVFTPEEISGM*ILGK.M
Band 4	1829	1	2	20/28	0.3845	0.3845	3.7296	GRP78_YEAST		K.KVFTPEEISGMILGK.M
Band 4	705	1	2	13/16	0.2342	0.2342	3.0109	GRP78_YEAST		K.LENYAHSLK.N
Band 4	1016	1	3	26/44	0.2134	0.2134	3.9626	GRP78_YEAST		K.M*KQIAEDYLGTK.V
Band 4	641	1	2	17/26	0.2237	0.2237	3.4582	GRP78_YEAST		K.NGKTEILANEQGNR.I
Band 4	1499	1	2	19/28	0.1297	0.1297	4.059	GRP78_YEAST		K.NQVAANPQNTIFDIK.R
Band 4	1314	1	3	26/60	0.241	0.241	3.5325	GRP78_YEAST		K.NQVAANPQNTIFDIKR.L
Band 4	557	1	2	13/18	0.0644	0.0644	2.3074	GRP78_YEAST		K.NQVNGDLGEK.L
Band 4	1107	1	2	13/18	0.1509	0.1509	1.8121	GRP78_YEAST		K.QIAEDYLGTK.V
Band 4	765	1	2	16/18	0.2294	0.2294	3.1005	GRP78_YEAST		K.SESITITNDK.G
Band 4	662	1	2	18/22	0.3887	0.3887	3.5013	GRP78_YEAST		K.SESITITNDKGR.L
Band 4	1412	1	3	35/64	0.3078	0.3078	5.6145	GRP78_YEAST		K.SQIFSTAVDNQPTVM*IK.V
Band 4	1511	1	2	24/32	0.4702	0.4702	4.9353	GRP78_YEAST		K.SQIFSTAVDNQPTVMIK.V
Band 4	711	1	2	17/20	0.2888	0.2888	3.4371	GRP78_YEAST		K.TEILANEQGNR.I
Band 4	773	1	2	11/14	0.049	0.049	1.6725	GRP78_YEAST		K.VAYPITSK.L
Band 4	1781	1	2	19/26	0.4288	0.4288	3.7465	GRP78_YEAST		K.VFTPEEISGM*ILGK.M
Band 4	2058	1	3	24/52	0.2497	0.2497	3.4576	GRP78_YEAST		K.VFTPEEISGMILGK.M
Band 4	701	1	2	15/16	0.2741	0.2741	3.5554	GRP78_YEAST		K.VLQDSGLEK.K
Band 4	593	1	2	15/18	0.17	0.17	3.3299	GRP78_YEAST		K.VLQDSGLEKK.D
Band 4	1621	1	2	17/22	0.2109	0.2109	4.1055	GRP78_YEAST		K.VQQLLESYFDGK.K
Band 4	1467	1	2	18/24	0.3391	0.3391	4.1876	GRP78_YEAST		K.VQQLLESYFDGKK.A
Band 4	1746	1	3	29/44	0.2478	0.2478	4.6089	GRP78_YEAST		R.AKFEELNLDLFK.K
Band 4	1585	1	3	26/48	0.262	0.262	4.8433	GRP78_YEAST		R.AKFEELNLDLFKK.T
Band 4	605	1	2	13/16	0.2795	0.2795	2.4921	GRP78_YEAST		R.ALSSQMSTR.I
Band 4	1400	1	2	17/24	0.436	0.436	3.2208	GRP78_YEAST		R.ITPSYVAFTDDER.L
Band 4	647	1	2	13/14	0.1773	0.1773	2.9359	GRP78_YEAST		R.LTQEEIDR.M
Band 4	1250	1	3	23/56	0.2275	0.2275	3.1874	GRP78_YEAST		R.LTQEEIDRM*VEEAEK.F
Band 4	1074	1	3	30/60	0.3622	0.3622	4.1825	GRP78_YEAST		R.M*VEEAEKFASEDASIK.A
Band 4	933	1	3	26/40	0.2414	0.2414	3.4464	GRP78_YEAST		R.NKLENYAHSLK.N
Band 4	1386	1	3	28/76	0.2883	0.2883	4.2119	CASP_YEAST		K.LNQLESENALLSASYEQERK.S
Band 4	1117	1	2	13/16	0.1072	0.1072	2.1076	CASP_YEAST		K.LQATLAEYR.S
Band 4	1486	1	3	25/64	0.2204	0.2204	3.1656	CASP_YEAST		K.LSEAPDPQPLLQSSLEK.L
Band 4	532	1	2	15/18	0.183	0.183	2.8791	CASP_YEAST		K.QLTNVQEQNK.A
Band 4	692	1	2	20/26	0.2531	0.2531	3.7017	CASP_YEAST		K.SSSNLNGGLGGAEK.V
Band 4	1028	1	2	16/20	0.2363	0.2363	3.415	CASP_YEAST		K.TQEINSTWEEK.G
Band 4	1002	1	2	13/14	0.0727	0.0727	2.7409	CASP_YEAST		K.YADYETLK.S
Band 4	738	1	2	11/14	0.1274	0.1274	2.0969	CASP_YEAST		R.EIDNLTQR.S
Band 4	1648	1	3	36/64	0.2297	0.2297	4.6447	CASP_YEAST		R.IAEYNLVTQELETTQAR.I
Band 4	775	1	2	13/16	0.2251	0.2251	2.7127	CASP_YEAST		R.IDVESQYSR.V
Band 4	1161	1	2	16/18	0.2211	0.2211	3.7711	CASP_YEAST		R.LLDLEQSSAK.T
Band 4	975	1	2	15/18	0.2214	0.2214	2.8969	CASP_YEAST		R.NEELSGALAK.A
Band 4	737	1	2	18/20	0.3371	0.3371	3.6304	SEC23_YEAST	1	K.AETDDGADVIR.W
Band 4	1160	1	2	18/24	0.3224	0.3224	4.07	SEC23_YEAST	2	K.AGYQDDPQYADFK.A
Band 4	864	1	2	12/14	0.1002	0.1002	2.5318	SEC23_YEAST		K.FYNQIAQR.V
Band 4	675	1	2	15/22	0.3701	0.3701	2.6467	SEC23_YEAST	1	K.LNPSDNYQDM*AR.G
Band 4	1017	1	2	18/22	0.4219	0.4219	3.1048	SEC23_YEAST	1	K.LNPSDNYQDMAR.G
Band 4	634	1	2	10/18	0.1394	0.1394	2.1947	SEC23_YEAST		K.M*AFNGNM*AVK.T
Band 4	2054	1	2	17/20	0.2406	0.2406	3.0596	SEC23_YEAST	1	R.FFLPLEQVEFK.L
Band 4	1129	1	2	17/20	0.2798	0.2798	3.3213	SEC23_YEAST		R.LFAKDEEGYLK.M
Band 4	1683	1	3	29/72	0.2174	0.2174	3.5226	SEC23_YEAST	2	R.RSQFLSVFNNSPDETAFYR.H
Band 4	1832	1	2	24/34	0.6306	0.6306	5.4157	SEC23_YEAST	2	R.SQFLSVFNNSPDETAFYR.H
Band 4	1721	1	2	18/22	0.2413	0.2413	2.914	NCPR_YEAST	2	K.GVSTALVGILSR.G
Band 4	1140	1	3	21/52	0.1677	0.1677	3.3421	NCPR_YEAST	2	K.KLDGSFEM*VVAHSR.L
Band 4	1354	1	2	14/22	0.2594	0.2594	2.6323	NCPR_YEAST	2	K.SITTDEATELIK.M
Band 4	1099	1	2	17/20	0.3842	0.3842	4.3369	NCPR_YEAST	2	R.DIAQVVTENNK.N
Band 4	1714	1	3	25/84	0.2087	0.2087	3.8344	NCPR_YEAST	2	R.LPSNPSTPVIM*IGPGTGVAPFR.G
Band 4	1822	1	3	24/84	0.0839	0.0839	3.228	NCPR_YEAST	2	R.LPSNPSTPVIMIGPGTGVAPFR.G
Band 4	1955	1	2	18/30	0.4045	0.4045	4.3873	NCPR_YEAST	2	R.QLFSSLIQFAPNADVK.E
Band 4	1090	1	2	13/14	0.1513	0.1513	2.2008	NCPR_YEAST	2	R.VAFLESQK.K
Band 4	1173	1	2	18/22	0.3471	0.3471	3.2085	NCPR_YEAST	2	R.YYSISSSSLSEK.Q
Band 4	1352	1	2	19/22	0.184	0.184	3.658	VAN1_YEAST	1	K.AM*DNGLSLPISR.N
Band 4	1533	1	2	19/24	0.3758	0.3758	4.2045	VAN1_YEAST	2	K.DFGQVIGQGFSDR.H
Band 4	1916	1	3	34/80	0.1916	0.1916	4.2729	VAN1_YEAST		K.FDDGVQHYLISQFGSEVLTPK.D
Band 4	769	1	2	14/16	0.395	0.395	3.3255	VAN1_YEAST		K.YM*DEGYINR.V
Band 4	1046	1	2	14/16	0.3252	0.3252	2.9889	VAN1_YEAST		K.YMDEGYINR.V
Band 4	1626	1	2	17/20	0.3268	0.3268	3.6429	VAN1_YEAST	1	R.NAADVLPLM*FK.H
Band 4	1853	1	2	16/20	0.341	0.341	3.5381	VAN1_YEAST	1	R.NAADVLPLMFK.H
Band 4	1361	1	3	31/60	0.3651	0.3651	4.9873	PMT2_YEAST		K.IGINNHVVWDEAHFGK.F
Band 4	373	1	2	9/12	0.1467	0.1467	1.9651	PMT2_YEAST		R.DAEDFSK.E
Band 4	1236	1	3	24/60	0.212	0.212	3.2263	PMT2_YEAST		R.GDEDPEKLHTLTTSFR.I
Band 4	1009	1	3	26/48	0.1091	0.1091	3.3469	PMT2_YEAST	3	R.HEFYHDVHPPLGK.M
Band 4	683	1	2	19/20	0.3241	0.3241	3.4598	PMT2_YEAST		R.LVGSDVGQGPR.D
Band 4	575	1	3	27/48	0.2848	0.2848	3.6519	PMT2_YEAST		R.NLHTHPVAAPVSK.T
Band 4	1630	1	3	30/56	0.2423	0.2423	4.333	SEC39_YEAST	1	K.ALGDEHWLTFYQM*GK.F
Band 4	589	1	3	21/44	0.2015	0.2015	3.3173	SEC39_YEAST	1	K.DKYALDGQNDNK.S
Band 4	1864	1	2	15/18	0.1575	0.1575	3.4407	SEC39_YEAST		K.TLENFEEWLR.E
Band 4	1491	1	3	22/48	0.2107	0.2107	3.7489	SEC39_YEAST		R.DTAFKPSNILEYR.D
Band 4	1468	1	2	14/16	0.1083	0.1083	2.4447	SEC39_YEAST	1	R.EIFHNVTNF.-
Band 4	1263	1	2	12/18	0.1848	0.1848	2.471	SEC39_YEAST		R.YHELQEFISK.K
Band 4	929	1	3	25/60	0.3653	0.3653	3.3522	HSP71_YEAST	6	K.ATAGDTHLGGEDFDNR.L
Band 4	1613	1	2	16/26	0.2444	0.2444	3.4848	HSP71_YEAST	4	K.NFTPEQISSM*VLGK.M
Band 4	1522	1	3	30/64	0.3383	0.3383	4.2571	HSP71_YEAST	6	K.VNDAVVTVPAYFNDSQR.Q
Band 4	1347	1	2	13/18	0.2576	0.2576	2.8777	HSP71_YEAST	6	R.LVNHFIQEFK.R
Band 4	834	1	2	17/20	0.337	0.337	3.7499	HSP71_YEAST	4	R.VDIIANDQGNR.T
Band 4	1066	1	3	24/64	0.1025	0.1025	3.9454	PMT1_YEAST		K.IFKDTEGNELDPEVVKK.M
Band 4	1226	1	2	18/20	0.1295	0.1295	3.7003	PMT1_YEAST		K.M*LEEEGANILK.V
Band 4	1922	1	3	26/76	0.4251	0.4251	4.6394	PMT1_YEAST		K.NLVEPHVYESQPTSWPFLLR.G
Band 4	1718	1	3	35/76	0.3376	0.3376	5.0211	PMT1_YEAST		K.QGPVRPFIVTDPSAELASLR.T
Band 4	1049	1	2	11/12	0.222	0.222	2.1966	GAG_SCVLA	2	R.HFVELPR.L
Band 4	1719	1	3	35/84	0.3753	0.3753	5.2622	GAG_SCVLA	2	R.INLDYVKPVSTGIQVINAGELK.N
Band 4	1207	1	3	22/44	0.303	0.303	3.036	GAG_SCVLA	2	R.KGAVYDKLEAWK.L
Band 4	1451	1	2	17/28	0.3265	0.3265	3.869	GAG_SCVLA	2	R.TNLAIDYEAPQLADK.F
Band 4	1965	1	2	20/38	0.1987	0.1987	3.5369	SLY1_YEAST	1	K.TIPITNVVDAIM*DPLNSSQK.N
Band 4	1471	1	3	28/100	0.1962	0.1962	3.5326	SLY1_YEAST	2	R.KTGVTNISDLDPNSNNDTVQIQEVVK.K
Band 4	2070	1	2	22/28	0.518	0.518	3.9243	SLY1_YEAST	1	R.NLLEDLAQQVSITGK.S
Band 4	1241	1	2	11/18	0.249	0.249	2.3976	SLY1_YEAST	2	R.NTVTIPLESK.E
Band 4	1935	1	2	15/18	0.4225	0.4225	3.1862	COPB2_YEAST		K.EMYLLGYLAR.D
Band 4	1036	1	2	13/14	0.1913	0.1913	2.9022	COPB2_YEAST		K.VGQLTLAR.D
Band 4	1210	1	2	18/30	0.3661	0.3661	4.7765	COPB2_YEAST		R.GNEEVEQDEPLSLQTK.E
Band 4	1607	1	2	15/18	0.1881	0.1881	2.0479	COPB2_YEAST		R.LFSGALLGVK.S
Band 4	1442	1	2	18/22	0.2408	0.2408	3.6484	HSC82_YEAST	4	K.AELINNLGTIAK.S
Band 4	1206	1	2	16/22	0.2952	0.2952	3.2882	HSC82_YEAST	6	R.ELISNASDALDK.I
Band 4	1862	1	3	25/56	0.241	0.241	4.1036	HSC82_YEAST	3	R.HSEFVAYPIQLLVTK.E
Band 4	1174	1	2	16/28	0.1543	0.1543	3.3812	HSP72_YEAST	1	K.NQAAM*NPANTVFDAK.R
Band 4	1319	1	2	13/28	0.1551	0.1551	2.241	HSP72_YEAST	1	K.NQAAMNPANTVFDAK.R
Band 4	1216	1	3	28/76	0.3109	0.3109	4.4844	HSP72_YEAST	1	K.NTISEAGDKLEQADKDAVTK.K
Band 4	674	1	3	26/48	0.2624	0.2624	3.3777	PMT3_YEAST	1	K.NLHTHEVPAPISK.S
Band 4	1431	1	2	14/16	0.0765	0.0765	2.7043	PMT3_YEAST	1	K.STDDDLIWR.T
Band 4	1304	1	2	17/20	0.2227	0.2227	3.3483	PMT3_YEAST	1	R.LPQGEDFVYPK.T
Band 4	887	1	2	12/14	0.199	0.199	2.0551	TIP20_YEAST		K.TGNFTSLK.E
Band 4	1324	1	2	14/16	0.2623	0.2623	3.7668	TIP20_YEAST		K.YGDLQILNK.L
Band 4	1344	1	2	17/22	0.3441	0.3441	3.5545	TIP20_YEAST		R.LATNWSNTFDQK.L
Band 4	2035	1	2	18/32	0.4122	0.4122	3.5363	SEC63_YEAST	1	K.IPLGQPAPETVGDFFFR.V
Band 4	2090	1	2	11/28	0.2267	0.2267	1.9845	SEC63_YEAST	1	K.QPLVPYSFAPFFPTK.R
Band 4	570	1	2	11/16	0.3119	0.3119	2.0159	SEC63_YEAST	1	K.TGDIHTLGK.L
Band 4	1842	1	2	15/30	0.3556	0.3556	3.7166	KJF7_YEAST		K.SGEVGLSTEQLVSIIR.D
Band 4	633	1	2	17/18	0.3241	0.3241	3.4866	KJF7_YEAST		R.FSDTESPEER.K
Band 4	1277	1	2	11/20	0.1751	0.1751	1.9649	VTC3_YEAST		K.ISVPDGKTTER.Q
Band 4	1913	1	2	14/16	0.3163	0.3163	2.8143	VTC3_YEAST		R.ISYLYEFLR.S
Band 4	1541	1	3	27/88	0.3712	0.3712	4.3627	HSP7F_YEAST	3	K.QSISEAFGKPLSTTLNQDEAIAK.G
Band 4	1946	1	2	16/22	0.3171	0.3171	4.0555	YPS3_YEAST		R.SYEYDNFPLFLK.H
Band 4	1734	1	2	17/22	0.4017	0.4017	3.76	LCF1_YEAST		K.LVDVEELGYFAK.N
Band 4	1155	1	2	18/20	0.2039	0.2039	3.305	YJS6_YEAST		R.FVSDDISPVSR.Y
Band 4	1742	1	2	17/22	0.1947	0.1947	3.2485	LCF4_YEAST	1	K.LVDVEDLGYFAK.N
Band 4	622	1	2	15/16	0.2643	0.2643	3.1544	HSP77_YEAST	2	R.RFEDAEVQR.D
Band 4	1722	1	2	16/22	0.3089	0.3089	3.1302	HSP79_YEAST	6	K.YEELASLGNIIR.G
Band 4	617	1	2	16/24	0.222	0.222	2.922	ERV46_YEAST		K.DQSQNENLAQEEK.V
Band 4	796	1	2	16/18	0.1499	0.1499	2.8821	PABP_YEAST	2	R.SQLAQQIQAR.N
Band 4	1821	1	2	13/18	0.1484	0.1484	2.7646	GYS2_YEAST	3	K.VILFDLDSVR.G
Band 4	1363	1	2	13/16	0.1495	0.1495	2.7334	YIA5_YEAST		K.IGDVIIIDK.S
Band 4	1605	1	2	12/16	0.1241	0.1241	2.6564	YPS1_YEAST	1	K.YDNFPIVLK.N
Band 4	1252	1	2	14/26	0.272	0.272	2.6394	YJR1_YEAST		R.SGIPAYYGYGGTTK.M
Band 4	861	1	2	13/16	0.1289	0.1289	2.5565	OS9_YEAST	1	K.ADINTAEIR.S
Band 4	1433	1	2	14/20	0.1727	0.1727	2.442	HSP75_YEAST	5	K.STLEPVEQVLK.D
Band 5	548	1	2	13/14	0.2326	0.2326	2.4684	HSP75_YEAST	4	K.AADEAFAK.K
Band 5	1711	1	3	27/52	0.363	0.363	3.6537	HSP75_YEAST	4	K.AVITVPAYFNDAQR.Q
Band 5	1628	1	2	20/22	0.2394	0.2394	4.0844	HSP75_YEAST	2	K.DAGAISGLNVLR.I
Band 5	1924	1	2	17/20	0.2299	0.2299	3.2926	HSP75_YEAST	5	K.ENTLLGEFDLK.N
Band 5	643	1	3	22/44	0.1049	0.1049	3.4333	HSP75_YEAST	2	K.KKTGLDISDDAR.A
Band 5	1793	1	2	14/16	0.2754	0.2754	2.733	HSP75_YEAST	3	K.LLSDFFDGK.Q
Band 5	675	1	2	12/16	0.1752	0.1752	2.828	HSP75_YEAST	5	K.M*VNQAEEFK.A
Band 5	792	1	2	12/16	0.0454	0.0454	2.5742	HSP75_YEAST	5	K.MVNQAEEFK.A
Band 5	222	1	2	10/14	0.1147	0.1147	1.9098	HSP75_YEAST	3	K.NQAALNPR.N
Band 5	1510	1	2	22/26	0.1288	0.1288	4.6211	HSP75_YEAST	3	K.SQIDEVVLVGGSTR.I
Band 5	963	1	2	19/22	0.3481	0.3481	3.3862	HSP75_YEAST	3	K.SSNITISNAVGR.L
Band 5	1562	1	2	16/20	0.2447	0.2447	3.0616	HSP75_YEAST	5	K.STLEPVEQVLK.D
Band 5	1606	1	2	15/26	0.1791	0.1791	2.4604	HSP75_YEAST	5	K.STLEPVEQVLKDAK.I
Band 5	950	1	2	17/18	0.3533	0.3533	3.9054	HSP75_YEAST	2	K.TGLDISDDAR.A
Band 5	1987	1	2	21/36	0.4727	0.4727	4.9497	HSP75_YEAST	2	K.VIDVDGNPVIEVQYLEETK.T
Band 5	1634	1	2	19/22	0.2832	0.2832	3.8659	HSP75_YEAST	3	R.ARFEDLNAALFK.S
Band 5	575	1	2	14/14	0.1347	0.1347	2.6196	HSP75_YEAST	4	R.FDDESVQK.D
Band 5	552	1	2	12/20	0.0566	0.0566	1.9358	HSP75_YEAST	2	R.FDDESVQKDM*K.T
Band 5	1767	1	2	16/18	0.2802	0.2802	3.8621	HSP75_YEAST	3	R.FEDLNAALFK.S
Band 5	1804	1	2	26/34	0.3623	0.3623	4.0943	HSP75_YEAST	4	R.IINEPTAAAIAYGLGAGK.S
Band 5	2036	1	2	14/38	0.2294	0.2294	2.2708	HSP75_YEAST	2	R.LESYVASIEQTVTDPVLSSK.L
Band 5	628	1	2	13/14	0.0571	0.0571	2.2468	HSP75_YEAST	3	R.LSSEEIEK.M
Band 5	540	1	2	14/16	0.2985	0.2985	3.2174	HSP75_YEAST	4	R.RFDDESVQK.D
Band 5	520	1	3	25/44	0.1098	0.1098	3.0159	HSP75_YEAST	2	R.RFDDESVQKDM*K.T
Band 5	1690	1	2	19/24	0.3145	0.3145	3.5395	HSP75_YEAST	3	R.VTPSFVAFTPEER.L
Band 5	823	1	2	23/30	0.4614	0.4614	4.9876	HSP71_YEAST	6	K.ATAGDTHLGGEDFDNR.L
Band 5	1533	1	2	13/22	0.0484	0.0484	2.8297	HSP71_YEAST	1	K.ELQDIANPIMSK.L
Band 5	1561	1	2	17/32	0.3341	0.3341	3.8513	HSP71_YEAST	4	K.LDKSQVDEIVLVGGSTR.I
Band 5	1233	1	2	17/24	0.1512	0.1512	3.2834	HSP71_YEAST	3	K.LVTDYFNGKEPNR.S
Band 5	1640	1	3	33/148	0.3741	0.3741	3.4161	HSP71_YEAST	1	K.LYQAGGAPGGAAGGAPGGFPGGAPPAPEAEGPTVEEVD.-
Band 5	745	1	3	25/44	0.3	0.3	3.4335	HSP71_YEAST	4	K.M*KETAESYLGAK.V
Band 5	837	1	3	22/44	0.1915	0.1915	3.6855	HSP71_YEAST	4	K.MKETAESYLGAK.V
Band 5	1747	1	2	18/26	0.3488	0.3488	3.6352	HSP71_YEAST	4	K.NFTPEQISSM*VLGK.M
Band 5	1961	1	2	16/26	0.0589	0.0589	2.5467	HSP71_YEAST	4	K.NFTPEQISSMVLGK.M
Band 5	940	1	2	22/28	0.4573	0.4573	5.0523	HSP71_YEAST	2	K.NQAAM*NPSNTVFDAK.R
Band 5	1315	1	2	15/28	0.2148	0.2148	2.41	HSP71_YEAST	2	K.NQAAMNPSNTVFDAK.R
Band 5	1663	1	2	15/20	0.1213	0.1213	2.7824	HSP71_YEAST	3	K.NQLESIAYSLK.N
Band 5	1197	1	3	36/76	0.3491	0.3491	5.9104	HSP71_YEAST	1	K.NTISEAGDKLEQADKDTVTK.K
Band 5	1558	1	2	20/26	0.0196	0.0196	3.596	HSP71_YEAST	4	K.SQVDEIVLVGGSTR.I
Band 5	1741	1	3	32/76	0.3113	0.3113	3.799	HSP71_YEAST	8	K.TKDNNLLGKFELSGIPPAPR.G
Band 5	1645	1	2	21/32	0.4578	0.4578	3.0401	HSP71_YEAST	6	K.VNDAVVTVPAYFNDSQR.Q
Band 5	1755	1	3	29/60	0.1409	0.1409	3.3411	HSP71_YEAST	8	R.IINEPTAAAIAYGLDK.K
Band 5	1592	1	2	25/32	0.4963	0.4963	4.9645	HSP71_YEAST	8	R.IINEPTAAAIAYGLDKK.G
Band 5	538	1	2	13/14	0.0478	0.0478	2.9148	HSP71_YEAST	4	R.LSKEDIEK.M
Band 5	1438	1	3	18/36	0.2602	0.2602	3.1334	HSP71_YEAST	6	R.LVNHFIQEFK.R
Band 5	1381	1	3	22/40	0.1819	0.1819	3.2457	HSP71_YEAST	6	R.LVNHFIQEFKR.K
Band 5	791	1	2	16/22	0.3151	0.3151	3.7446	HSP71_YEAST	2	R.NFNDPEVQADM*K.H
Band 5	1168	1	2	17/22	0.2521	0.2521	3.74	HSP71_YEAST	2	R.NFNDPEVQADMK.H
Band 5	812	1	2	19/20	0.3858	0.3858	4.0857	HSP71_YEAST	4	R.VDIIANDQGNR.T
Band 5	389	1	2	11/16	0.1013	0.1013	2.27	NCPR_YEAST	2	K.GGNNVSLGK.H
Band 5	577	1	2	11/16	0.0605	0.0605	2.1275	NCPR_YEAST	2	K.HLSAAGAIR.L
Band 5	1450	1	2	19/22	0.42	0.42	3.6449	NCPR_YEAST	2	K.SITTDEATELIK.M
Band 5	1796	1	2	14/26	0.116	0.116	2.1454	NCPR_YEAST	2	K.VPFPTPTTIGAAIK.H
Band 5	1816	1	2	13/16	0.2381	0.2381	2.8939	NCPR_YEAST	2	K.YFNIADALK.Y
Band 5	1065	1	2	17/20	0.2735	0.2735	3.6202	NCPR_YEAST	2	R.DIAQVVTENNK.N
Band 5	846	1	2	10/14	0.1484	0.1484	1.9562	NCPR_YEAST	2	R.ELFSSNDR.N
Band 5	1853	1	2	24/42	0.5625	0.5625	4.8776	NCPR_YEAST	2	R.LPSNPSTPVIM*IGPGTGVAPFR.G
Band 5	1954	1	3	27/84	0.2596	0.2596	3.8783	NCPR_YEAST	2	R.LPSNPSTPVIMIGPGTGVAPFR.G
Band 5	1753	1	3	40/100	0.4056	0.4056	6.2718	NCPR_YEAST	2	R.NIQLAQNNVNIAETNLPVHYDLNGPR.K
Band 5	1859	1	2	21/30	0.4228	0.4228	5.1846	NCPR_YEAST	2	R.NTDDFLYQDEWPEYAK.K
Band 5	2051	1	2	22/30	0.4803	0.4803	5.3269	NCPR_YEAST	2	R.QLFSSLIQFAPNADVK.E
Band 5	1928	1	3	20/68	0.1312	0.1312	3.2124	NCPR_YEAST	2	R.QLFSSLIQFAPNADVKEK.L
Band 5	1033	1	2	13/14	0.1234	0.1234	2.3119	NCPR_YEAST	2	R.VAFLESQK.K
Band 5	1214	1	2	19/22	0.3463	0.3463	3.7428	NCPR_YEAST	2	R.YYSISSSSLSEK.Q
Band 5	979	1	2	15/18	0.2342	0.2342	3.3592	SLY1_YEAST	2	K.GGPAEIIAEK.L
Band 5	1451	1	3	31/92	0.1873	0.1873	4.478	SLY1_YEAST	2	K.LRDFVINTNSSSTSTLQGNDSLER.G
Band 5	1613	1	2	21/26	0.4412	0.4412	5.2381	SLY1_YEAST	1	K.NLETTDSYLYIDPK.I
Band 5	1810	1	2	21/30	0.4841	0.4841	5.2228	SLY1_YEAST	2	K.SLDTFFEVEQDPGSTK.T
Band 5	1740	1	3	37/96	0.4134	0.4134	4.6537	SLY1_YEAST	2	K.TGVTNISDLDPNSNNDTVQIQEVVK.K
Band 5	2050	1	3	33/76	0.0683	0.0683	5.1445	SLY1_YEAST	1	K.TIPITNVVDAIM*DPLNSSQK.N
Band 5	728	1	2	14/16	0.0726	0.0726	2.7655	SLY1_YEAST	2	K.TNNLEDKLR.S
Band 5	1692	1	2	10/12	0.1148	0.1148	1.76	SLY1_YEAST	1	K.VLILDIK.S
Band 5	1553	1	2	13/16	0.1592	0.1592	2.1873	SLY1_YEAST	2	R.FLDILKDGK.T
Band 5	2095	1	2	23/28	0.4649	0.4649	4.9868	SLY1_YEAST	1	R.NLLEDLAQQVSITGK.S
Band 5	1303	1	2	12/18	0.216	0.216	2.2698	SLY1_YEAST	2	R.NTVTIPLESK.E
Band 5	2035	1	2	23/30	0.2692	0.2692	4.1588	SLY1_YEAST	1	R.SPLPDVPAIYFVSPTK.E
Band 5	1429	1	2	18/20	0.3181	0.3181	3.0439	PABP_YEAST	2	K.AIEQLNYTPIK.G
Band 5	1035	1	2	21/26	0.4255	0.4255	4.8086	PABP_YEAST	2	K.AVEALNDSELNGEK.L
Band 5	703	1	2	16/20	0.3317	0.3317	2.6955	PABP_YEAST	2	K.EASAAYESFKK.E
Band 5	1503	1	2	17/20	0.2131	0.2131	2.8442	PABP_YEAST	2	K.FGPIVSASLEK.D
Band 5	1539	1	2	12/16	0.0163	0.0163	2.3372	PABP_YEAST	2	K.GFGFVNYEK.H
Band 5	1822	1	2	24/32	0.5082	0.5082	5.8159	PABP_YEAST	2	K.NINSETTDEQFQELFAK.F
Band 5	595	1	2	12/16	0.226	0.226	2.2619	PABP_YEAST	2	K.NLHPDIDNK.A
Band 5	1481	1	3	36/64	0.423	0.423	5.4639	PABP_YEAST	2	K.NQQIVAGKPLYVAIAQR.K
Band 5	1366	1	2	21/28	0.3669	0.3669	5.0612	PABP_YEAST	2	K.TAEQLENLNIQDDQK.Q
Band 5	682	1	2	18/22	0.3082	0.3082	4.18	PABP_YEAST	2	R.NANDNNQFYQQK.Q
Band 5	1427	1	2	19/28	0.336	0.336	3.189	PABP_YEAST	2	R.NGPVYGVPPQGGFPR.N
Band 5	790	1	2	16/18	0.1354	0.1354	4.1417	PABP_YEAST	2	R.SQLAQQIQAR.N
Band 5	1672	1	3	32/136	0.0903	0.0903	3.4463	HSP72_YEAST	1	K.LYQAGGAPEGAAPGGFPGGAPPAPEAEGPTVEEVD.-
Band 5	1208	1	2	22/28	0.205	0.205	4.1174	HSP72_YEAST	1	K.NQAAM*NPANTVFDAK.R
Band 5	1423	1	2	23/28	0.416	0.416	5.0519	HSP72_YEAST	1	K.NQAAMNPANTVFDAK.R
Band 5	1218	1	3	32/76	0.2991	0.2991	4.5416	HSP72_YEAST	1	K.NTISEAGDKLEQADKDAVTK.K
Band 5	736	1	2	17/22	0.2764	0.2764	3.6644	HSP72_YEAST	1	R.NFNDPEVQGDM*K.H
Band 5	1582	1	2	19/24	0.4661	0.4661	2.9938	HSP72_YEAST	1	R.TTPSFVGFTDTER.L
Band 5	684	1	2	14/16	0.1954	0.1954	2.9296	PDI_YEAST	3	K.ALYEEAQEK.A
Band 5	1215	1	2	18/22	0.3755	0.3755	3.8124	PDI_YEAST	2	K.KADIADADVFEK.W
Band 5	522	1	3	23/40	0.1983	0.1983	3.2118	PDI_YEAST	3	K.KSESVVYQGSR.S
Band 5	1873	1	2	16/20	0.2233	0.2233	2.9989	PDI_YEAST	3	R.GLMNFVSIDAR.K
Band 5	1926	1	2	24/32	0.5323	0.5323	5.3867	PDI_YEAST	1	R.GVVIEGYPTIVLYPGGK.K
Band 5	2141	1	2	15/18	0.3085	0.3085	3.2377	PDI_YEAST	3	R.SLDSLFDFIK.E
Band 5	841	1	2	11/12	0.0722	0.0722	2.3522	TIP20_YEAST		K.IQDALYR.I
Band 5	1857	1	2	14/24	0.2265	0.2265	3.104	TIP20_YEAST		K.LDSM*DIPLAISLK.V
Band 5	1364	1	2	15/18	0.1743	0.1743	2.6789	TIP20_YEAST		K.LLEAQWDTQK.F
Band 5	1371	1	3	29/76	0.3748	0.3748	4.1252	TIP20_YEAST		K.VAVQQTQM*QAGVDKLDSFER.Q
Band 5	948	1	2	13/14	0.2104	0.2104	3.4285	TIP20_YEAST		K.YNDVIIQR.L
Band 5	1458	1	2	16/22	0.327	0.327	3.44	TIP20_YEAST		R.LATNWSNTFDQK.L
Band 5	1739	1	2	17/22	0.1708	0.1708	3.186	GRP78_YEAST	7	K.DAGTIAGLNVLR.I
Band 5	1584	1	2	17/24	0.241	0.241	2.9904	GRP78_YEAST		K.DVDDIVLVGGSTR.I
Band 5	1430	1	3	22/60	0.1427	0.1427	3.0308	GRP78_YEAST		K.NQVAANPQNTIFDIKR.L
Band 5	720	1	2	17/20	0.2983	0.2983	3.8749	GRP78_YEAST		K.TEILANEQGNR.I
Band 5	1484	1	2	18/24	0.3363	0.3363	3.5867	GRP78_YEAST		R.ITPSYVAFTDDER.L
Band 5	198	1	1	10/12	0.131	0.131	1.6515	GRP78_YEAST	18	R.LIGDAAK.N
Band 5	1777	1	2	12/22	0.1455	0.1455	2.5118	HSP77_YEAST	1	K.DAGQIVGLNVLR.V
Band 5	1872	1	2	17/28	0.3552	0.3552	3.4065	HSP77_YEAST	2	K.LIGNFTLAGIPPAPK.G
Band 5	1651	1	2	17/22	0.3595	0.3595	3.4716	HSP77_YEAST	1	R.AQFETLTAPLVK.R
Band 5	1588	1	2	16/26	0.3153	0.3153	3.5894	HSP77_YEAST	1	R.QAVVNPENTLFATK.R
Band 5	597	1	2	15/16	0.23	0.23	3.157	HSP77_YEAST	2	R.RFEDAEVQR.D
Band 5	1331	1	2	13/18	0.2088	0.2088	1.6472	HSP77_YEAST	3	R.TTPSVVAFTK.E
Band 5	1332	1	2	12/18	0.1119	0.1119	2.026	GPI17_YEAST		K.LHAIDGEDEL.-
Band 5	1037	1	2	16/22	0.2721	0.2721	3.0974	GPI17_YEAST		K.LTQQFQGM*SIPR.E
Band 5	1477	1	2	16/22	0.3197	0.3197	3.3482	GPI17_YEAST		K.LTQQFQGMSIPR.E
Band 5	1903	1	2	20/24	0.3867	0.3867	4.0254	GPI17_YEAST		R.EVSDNVIEALDLR.L
Band 5	1993	1	2	17/22	0.188	0.188	3.623	GPI17_YEAST		R.LQIIDLLNDPGK.G
Band 5	1568	1	2	16/24	0.1861	0.1861	2.8568	COPD_YEAST	1	K.AFPANDQSLGVLR.W
Band 5	907	1	2	13/14	0.2653	0.2653	2.9086	COPD_YEAST	1	K.LADSIDVR.D
Band 5	549	1	2	15/18	0.1966	0.1966	2.2836	COPD_YEAST	1	R.DGTIHSSELK.G
Band 5	602	1	3	21/44	0.2737	0.2737	3.1778	COPD_YEAST	1	R.INDHDLSHSNLK.L
Band 5	443	1	2	11/18	0.2077	0.2077	2.4602	COPD_YEAST	3	R.NKEIEATEER.K
Band 5	1397	1	3	26/52	0.1089	0.1089	3.0049	TTP1_YEAST	1	K.NHVDVM*FIHSNFPK.F
Band 5	731	1	3	34/100	0.4767	0.4767	4.3515	TTP1_YEAST	1	K.YSSSSDAASADDSTPLRDNDEAGNEK.L
Band 5	821	1	2	18/20	0.2507	0.2507	3.5218	TTP1_YEAST	1	R.YLNAM*ESIGNK.Y
Band 5	1372	1	2	18/20	0.2408	0.2408	3.7435	TTP1_YEAST	1	R.YLNAMESIGNK.Y
Band 5	1495	1	2	14/22	0.2162	0.2162	2.8351	VAN1_YEAST	1	K.AM*DNGLSLPISR.N
Band 5	1660	1	2	18/24	0.3018	0.3018	3.4172	VAN1_YEAST	2	K.DFGQVIGQGFSDR.H
Band 5	2020	1	2	13/20	0.2352	0.2352	2.6388	VAN1_YEAST	1	R.NAADVLPLMFK.H
Band 5	1440	1	3	31/76	0.312	0.312	4.2524	TOM70_YEAST		K.FGDIDTATATPTELSTQPAK.E
Band 5	1485	1	2	16/20	0.2345	0.2345	3.0555	TOM70_YEAST	1	K.LQAITFAEAAK.V
Band 5	1642	1	3	28/80	0.235	0.235	4.0758	HSP76_YEAST	1	R.TFTTVSDNQTTVQFPVYQGER.V
Band 5	1654	1	2	16/24	0.1647	0.1647	3.0792	HSP76_YEAST	1	R.VTPSFVAFTPQER.L
Band 5	1020	1	2	13/14	0.127	0.127	2.2265	PPB_YEAST	2	K.VALGALEK.A
Band 5	1377	1	2	17/18	0.3094	0.3094	3.3179	PPB_YEAST	2	R.VVDLLM*GGGR.S
Band 5	1335	1	2	18/22	0.3599	0.3599	4.1257	ERP1_YEAST	1	K.AQIYDDQLQNYR.D
Band 5	1479	1	2	19/24	0.4226	0.4226	4.0861	SRP68_YEAST		R.AEQFLETDSDFAK.Y
Band 5	1899	1	3	28/68	0.1736	0.1736	3.5682	HRP1_YEAST		R.GFGFLSFEKPSSVDEVVK.T
Band 5	1686	1	2	16/20	0.2585	0.2585	3.2622	YJM3_YEAST		K.LAFANLENAVK.L
Band 5	1506	1	2	16/22	0.2957	0.2957	3.1066	NU100_YEAST		K.ISIPNSITNPVK.A
Band 5	1406	1	2	17/22	0.207	0.207	3.0736	ERV29_YEAST		R.IEGLTDNAVVYK.L
Band 5	1562	1	2	16/20	0.2447	0.2447	3.0616	HSP73_YEAST	1	R.STLEPVEKVLK.D
Band 5	1049	1	2	17/22	0.3448	0.3448	2.9932	YHJ9_YEAST		K.AQSTWGNSDFSR.R
Band 5	1679	1	2	17/28	0.2527	0.2527	2.8265	YHJ6_YEAST		K.ALLSPTDLGVAAATK.V
Band 5	1893	1	2	14/22	0.297	0.297	2.6204	LCF4_YEAST	1	K.LVDVEDLGYFAK.N
Band 5	1596	1	2	14/18	0.2157	0.2157	2.6157	SEC63_YEAST	1	K.ILQTPIIIEK.L
Band 6	1278	1	3	31/68	0.3307	0.3307	4.8541	SEC12_YEAST		-.M*KFVTASYNVGYPAYGAK.F
Band 6	867	1	2	12/16	0.1448	0.1448	2.1625	SEC12_YEAST		K.DLHFSTDGK.V
Band 6	769	1	2	9/12	0.1148	0.1148	1.8144	SEC12_YEAST		K.DNFLTKR.D
Band 6	1363	1	2	24/30	0.5329	0.5329	4.613	SEC12_YEAST		K.FVTASYNVGYPAYGAK.F
Band 6	632	1	2	12/14	0.0341	0.0341	2.3851	SEC12_YEAST		K.GKGIVLTK.I
Band 6	1262	1	2	19/22	0.2807	0.2807	3.3441	SEC12_YEAST		K.LPLNYANYTSM*K.Q
Band 6	1408	1	2	18/22	0.3656	0.3656	3.7947	SEC12_YEAST		K.LPLNYANYTSMK.Q
Band 6	461	1	2	13/14	0.2297	0.2297	2.3295	SEC12_YEAST		K.SGNTSVLR.S
Band 6	1195	1	2	16/20	0.2771	0.2771	3.6696	SEC12_YEAST		K.TDFDKNWSLSK.I
Band 6	749	1	2	16/20	0.3282	0.3282	3.2575	SEC12_YEAST		R.EGTVAAIASSK.V
Band 6	1191	1	2	12/18	0.0417	0.0417	2.1154	SEC12_YEAST		R.IIDPSDLTEK.F
Band 6	1031	1	3	22/44	0.2729	0.2729	3.3194	SEC12_YEAST		R.KTDFDKNWSLSK.I
Band 6	984	1	2	15/26	0.1209	0.1209	1.9246	KPYK1_YEAST	1	K.AGAGHSNTLQVSTV.-
Band 6	1318	1	2	17/24	0.2791	0.2791	2.2775	KPYK1_YEAST	1	K.AIIVLSTSGTTPR.L
Band 6	1706	1	2	19/32	0.3629	0.3629	3.7249	KPYK1_YEAST	4	K.GVNLPGTDVDLPALSEK.D
Band 6	1528	1	3	25/56	0.1732	0.1732	3.0565	KPYK1_YEAST	3	K.IENQQGVNNFDEILK.V
Band 6	1226	1	3	23/44	0.1039	0.1039	3.4853	KPYK1_YEAST	1	K.KGDTYVSIQGFK.A
Band 6	666	1	2	14/16	0.2893	0.2893	3.0696	KPYK1_YEAST	2	K.VTDGVM*VAR.G
Band 6	788	1	2	13/16	0.2949	0.2949	2.8969	KPYK1_YEAST	2	K.VTDGVMVAR.G
Band 6	481	1	2	11/14	0.0344	0.0344	1.8877	KPYK1_YEAST	1	R.EVLGEQGK.D
Band 6	1849	1	2	20/32	0.2549	0.2549	3.4805	KPYK1_YEAST	2	R.GDLGIEIPAPEVLAVQK.K
Band 6	1446	1	3	27/68	0.262	0.262	3.3051	KPYK1_YEAST	3	R.KSEELYPGRPLAIALDTK.G
Band 6	1119	1	2	13/16	0.1038	0.1038	2.7506	KPYK1_YEAST	1	R.TANDVLTIR.E
Band 6	1276	1	2	17/18	0.1293	0.1293	2.9858	KPYK1_YEAST	4	R.TSIIGTIGPK.T
Band 6	1443	1	2	17/20	0.2659	0.2659	3.5748	YJM3_YEAST		K.DITNDITTITR.S
Band 6	1277	1	2	19/20	0.3326	0.3326	4.2082	YJM3_YEAST		K.INTSTITEIAR.N
Band 6	1273	1	2	18/20	0.4055	0.4055	3.8889	YJM3_YEAST		K.IVVGETEEVLR.I
Band 6	560	1	3	21/52	0.2634	0.2634	3.7437	YJM3_YEAST		K.KPSVADGELGNSKK.K
Band 6	1542	1	2	18/20	0.2732	0.2732	3.8445	YJM3_YEAST		K.LAFANLENAVK.L
Band 6	744	1	2	14/20	0.263	0.263	3.3846	YJM3_YEAST		K.LFNTAHEEYQK.Q
Band 6	1716	1	2	14/16	0.2225	0.2225	3.1931	YJM3_YEAST		K.LQFNLFDGK.V
Band 6	625	1	2	15/16	0.2112	0.2112	2.9139	YJM3_YEAST		K.SNLSLTDKK.G
Band 6	1731	1	2	18/20	0.3807	0.3807	3.5757	YJM3_YEAST		K.WVNWLEGSVEK.T
Band 6	1424	1	3	31/72	0.3587	0.3587	3.9323	YJM3_YEAST		R.IFVDEWGHPNNNGITPVEK.K
Band 6	1056	1	2	18/20	0.366	0.366	3.8676	YJM3_YEAST		R.LAQEQLDLTSK.I
Band 6	1046	1	3	37/64	0.3842	0.3842	4.7709	RSD1_YEAST	1	K.GTNDAVIHLANQDQGVR.V
Band 6	1740	1	2	14/18	0.1833	0.1833	2.6219	RSD1_YEAST		K.NGIQFVNWPK.L
Band 6	1174	1	3	20/76	0.2588	0.2588	3.1384	RSD1_YEAST		K.VIDSNGNTVEIVNEQHSVVR.T
Band 6	1304	1	3	23/60	0.1273	0.1273	3.9097	RSD1_YEAST		K.YKPNLVLGENSLDATK.K
Band 6	1850	1	2	15/26	0.1567	0.1567	2.7418	RSD1_YEAST		R.GSVPIYWAEINNLK.Y
Band 6	977	1	2	16/18	0.3212	0.3212	3.4197	RSD1_YEAST	1	R.IDSEEAEYIK.L
Band 6	1766	1	2	18/26	0.2063	0.2063	4.1886	RSD1_YEAST		R.IDSFIQPVIYGYAK.T
Band 6	1667	1	2	20/24	0.3995	0.3995	4.427	RSD1_YEAST		R.LGAFNDFLNSASR.Y
Band 6	1461	1	2	21/28	0.337	0.337	5.109	RSD1_YEAST	1	R.VLGAEEFPVQGEVVK.I
Band 6	1040	1	2	16/20	0.2558	0.2558	3.0736	RSD1_YEAST		R.YYQNNWTDGPR.Q
Band 6	619	1	2	11/14	0.1346	0.1346	2.447	SRP54_YEAST		K.ATMENIQK.G
Band 6	1575	1	2	16/22	0.2203	0.2203	2.371	SRP54_YEAST	1	K.ESSDFGAIILTK.M
Band 6	1312	1	3	25/60	0.2898	0.2898	3.7115	SRP54_YEAST		R.ARIPFYGSYTETDPAK.V
Band 6	1370	1	2	20/26	0.4511	0.4511	3.5467	SRP54_YEAST		R.IPFYGSYTETDPAK.V
Band 6	593	1	2	20/34	0.3396	0.3396	3.1668	SRP54_YEAST		R.M*AQTATQQQPGAPGANAR.M
Band 6	923	1	2	13/14	0.1915	0.1915	2.9519	SRP54_YEAST		R.M*FIEEPTR.M
Band 6	1116	1	2	11/14	0.1808	0.1808	2.4299	SRP54_YEAST		R.MFIEEPTR.M
Band 6	1164	1	2	17/18	0.1402	0.1402	2.4429	PDC1_YEAST		K.LLTTIADAAK.G
Band 6	908	1	2	13/18	0.1264	0.1264	2.2722	PDC1_YEAST	9	R.NATFPGVQM*K.F
Band 6	1213	1	2	14/18	0.2837	0.2837	2.3719	PDC1_YEAST	9	R.NATFPGVQMK.F
Band 6	949	1	2	17/26	0.3891	0.3891	3.4247	PDC1_YEAST	1	R.TPANAAVPASTPLK.Q
Band 6	1178	1	2	16/26	0.2411	0.2411	3.2229	PDC1_YEAST	1	R.VATTGEWDKLTQDK.S
Band 6	1176	1	2	19/28	0.3828	0.3828	3.9615	PDC1_YEAST	1	R.YGGVYVGTLSKPEVK.E
Band 6	1509	1	2	20/22	0.2	0.2	3.2238	HSP75_YEAST	2	K.DAGAISGLNVLR.I
Band 6	1016	1	2	16/22	0.1223	0.1223	1.9299	HSP75_YEAST	3	K.SSNITISNAVGR.L
Band 6	1427	1	2	13/20	0.1731	0.1731	2.54	HSP75_YEAST	5	K.STLEPVEQVLK.D
Band 6	1516	1	3	24/44	0.1187	0.1187	3.315	HSP75_YEAST	3	R.ARFEDLNAALFK.S
Band 6	1677	1	2	26/34	0.2968	0.2968	5.6394	HSP75_YEAST	4	R.IINEPTAAAIAYGLGAGK.S
Band 6	1335	1	2	13/14	0.1271	0.1271	2.8398	VATB_YEAST	2	K.ILDEFYDR.A
Band 6	1087	1	2	15/20	0.3693	0.3693	3.2852	VATB_YEAST	1	K.TFITQGAYEDR.T
Band 6	517	1	3	25/56	0.2632	0.2632	3.5929	VATB_YEAST		R.ARDDADEDEEDPDTR.S
Band 6	1017	1	2	10/14	0.1826	0.1826	1.916	VATB_YEAST	1	R.QGQVLEIR.G
Band 6	1679	1	2	18/28	0.0409	0.0409	3.3627	VATB_YEAST	1	R.YNEIVNLTLPDGTVR.Q
Band 6	900	1	2	13/16	0.1787	0.1787	2.1985	GPI10_YEAST	1	K.DSSYIEYNR.F
Band 6	1500	1	2	12/16	0.1137	0.1137	2.3902	GPI10_YEAST		K.FNFTTPLSK.F
Band 6	1955	1	2	12/24	0.0576	0.0576	2.0817	GPI10_YEAST	1	K.LPFDYSDIPAADI.-
Band 6	1280	1	2	11/12	0.1621	0.1621	1.9327	GPI10_YEAST		R.LPFDVTR.S
Band 6	1059	1	2	13/14	0.0948	0.0948	2.2646	GPI10_YEAST		R.VLNAVLTR.T
Band 6	1245	1	2	22/26	0.3787	0.3787	4.0086	YEU3_YEAST		K.DESNSDGNGLFVPK.S
Band 6	1431	1	2	15/20	0.3036	0.3036	3.0405	YEU3_YEAST		R.KGDPLELIVNK.V
Band 6	1438	1	3	28/76	0.4427	0.4427	4.452	BIK1_YEAST		K.ELFLTKPQDSSSEEVASLTK.K
Band 6	1106	1	2	11/18	0.2528	0.2528	2.2824	BIK1_YEAST		R.TTM*EPLSIPK.N
Band 6	635	1	2	15/24	0.3735	0.3735	3.4582	ERV46_YEAST		K.DQSQNENLAQEEK.V
Band 6	1789	1	2	16/20	0.1915	0.1915	2.8797	ERV46_YEAST		R.STLLSLDAFAK.T
Band 6	1122	1	3	22/52	0.0342	0.0342	3.3142	EMP24_YEAST	1	R.DTSHGEITLSAPYK.G
Band 6	1123	1	2	16/22	0.2865	0.2865	2.7877	EMP24_YEAST	1	R.EVKDEQSYIVIR.E
Band 6	1527	1	2	12/14	0.1356	0.1356	2.669	KTR4_YEAST		K.GTILSLVR.N
Band 6	1800	1	2	15/18	0.2501	0.2501	3.0276	KTR4_YEAST	1	R.SLALALFADK.S
Band 6	1125	1	2	14/18	0.1548	0.1548	2.9778	KTR7_YEAST		K.LYLQNPAYSK.M
Band 6	1299	1	2	14/16	0.1102	0.1102	2.5449	KTR7_YEAST		R.NEEIEDVLK.T
Band 6	1048	1	3	22/48	0.2558	0.2558	3.2657	OCH1_YEAST		K.VGADDKNFPSSFR.T
Band 6	1805	1	2	11/12	0.1259	0.1259	2.2431	OCH1_YEAST		R.YLLLFAR.G
Band 6	1269	1	2	15/16	0.2523	0.2523	3.2087	YM00_YEAST		K.IDEIVEISR.N
Band 6	650	1	2	10/14	0.1449	0.1449	1.8365	YM00_YEAST		R.VGSIVAEK.A
Band 6	1392	1	2	14/20	0.3359	0.3359	2.6241	ANP1_YEAST		K.EVPLDFDPDRN.-
Band 6	567	1	2	11/16	0.1895	0.1895	2.1647	ANP1_YEAST	1	R.HGFGAQGPR.R
Band 6	1566	1	2	14/20	0.0934	0.0934	2.2933	LCB2_YEAST	2	K.DVDILM*GTFTK.S
Band 6	950	1	2	14/16	0.217	0.217	2.3692	LCB2_YEAST	2	R.EQIVLGQPK.T
Band 6	1496	1	2	12/26	0.0929	0.0929	2.2094	SLY1_YEAST	1	K.NLETTDSYLYIDPK.I
Band 6	1182	1	2	11/18	0.1156	0.1156	2.0472	SLY1_YEAST	2	R.NTVTIPLESK.E
Band 6	1184	1	2	18/22	0.3129	0.3129	4.3756	ERP1_YEAST	1	K.AQIYDDQLQNYR.D
Band 6	1770	1	2	16/24	0.3028	0.3028	3.9719	GPI17_YEAST		R.EVSDNVIEALDLR.L
Band 6	1294	1	2	17/18	0.3452	0.3452	3.6329	NDC1_YEAST		R.LTAYQELAYR.A
Band 6	1070	1	3	29/64	0.3889	0.3889	3.5961	LCB1_YEAST	1	K.TPVTM*EM*PIQNHITITR.N
Band 6	1228	1	3	23/52	0.3784	0.3784	3.4685	OST1_YEAST		K.LSDFLHVSSGSDEK.F
Band 6	1439	1	3	25/76	0.2838	0.2838	3.3207	CDC1_YEAST		R.VFTRPDGNTSDLPLPTSISK.S
Band 6	1561	1	2	19/22	0.2453	0.2453	3.191	GRP78_YEAST	7	K.DAGTIAGLNVLR.I
Band 6	1507	1	2	18/24	0.2713	0.2713	3.1619	CP51_YEAST	4	K.GVSSPYLPFGGGR.H
Band 6	1487	1	2	15/22	0.2611	0.2611	2.9267	HSP60_YEAST		R.NVLIEQPFGPPK.I
Band 6	1793	1	2	12/14	0.1625	0.1625	2.858	ALG12_YEAST		R.VNVLSLLK.Q
Band 6	806	1	2	15/18	0.1188	0.1188	2.8548	PABP_YEAST	2	R.SQLAQQIQAR.N
Band 6	1386	1	2	16/22	0.3243	0.3243	2.8447	NU100_YEAST		K.ISIPNSITNPVK.A
Band 6	1418	1	2	15/22	0.1501	0.1501	2.7343	VAC8_YEAST	1	K.IATSGALIPLTK.L
Band 6	1602	1	2	11/18	0.2004	0.2004	2.6959	YIK8_YEAST	1	R.EVIVTLDDLR.A
Band 6	1641	1	2	13/14	0.1417	0.1417	2.6026	STT3_YEAST	1	K.LALIDDFR.E
Band 6	1616	1	2	17/26	0.2383	0.2383	2.5499	HSP71_YEAST	4	K.NFTPEQISSM*VLGK.M
Band 6	1538	1	2	13/24	0.1673	0.1673	2.534	PUB1_YEAST	3	K.QYFQVGGPIANIK.I
Band 6	1454	1	2	13/18	0.1622	0.1622	2.4826	INV1_YEAST	5	K.GLEDPEEYLR.M
Band 6	1663	1	2	14/22	0.2713	0.2713	2.449	TCPZ_YEAST		K.GIDPM*SLDVFAK.H
Band 6	1453	1	2	17/24	0.3851	0.3851	2.2895	HSP72_YEAST	1	R.TTPSFVGFTDTER.L
Band 7	706	1	2	21/24	0.3813	0.3813	4.9853	ERV46_YEAST		K.DQSQNENLAQEEK.V
Band 7	484	1	2	15/20	0.261	0.261	2.8537	ERV46_YEAST		R.DKDHPNTLHVR.G
Band 7	2088	1	2	22/30	0.4266	0.4266	4.014	ERV46_YEAST		R.GGIPGM*FVFFEM*SPLK.V
Band 7	2299	1	2	23/30	0.4866	0.4866	4.7423	ERV46_YEAST		R.GGIPGMFVFFEM*SPLK.V
Band 7	878	1	2	22/26	0.5301	0.5301	4.5851	ERV46_YEAST		R.HGGAVVATSPLDGR.Q
Band 7	1210	1	3	26/44	0.2338	0.2338	3.0961	ERV46_YEAST		R.NTHFHQFSYFAK.I
Band 7	2221	1	2	17/26	0.4257	0.4257	4.3313	ERV46_YEAST		R.SAYLEAGWAFFDGK.N
Band 7	1904	1	2	18/20	0.2296	0.2296	3.7326	ERV46_YEAST		R.STLLSLDAFAK.T
Band 7	1477	1	2	21/26	0.2962	0.2962	3.9555	ALG2_YEAST		K.AFALSEDQINDNVK.L
Band 7	1032	1	2	14/16	0.1796	0.1796	2.7952	ALG2_YEAST	1	R.VAENVEYLK.E
Band 7	1296	1	2	17/22	0.3807	0.3807	4.1862	ERP1_YEAST	1	K.AQIYDDQLQNYR.D
Band 7	2242	1	2	19/26	0.3083	0.3083	3.7546	TIM50_YEAST		R.LIPFLEYLATQQTK.D
Band 7	1187	1	2	16/20	0.3899	0.3899	3.5192	EF1A1_SCHPO	51	K.IGGIGTVPVGR.V
Band 7	1046	1	2	19/22	0.2997	0.2997	3.2565	ERG1_YEAST	1	R.IVGELM*QPGGVR.A
Band 7	1192	1	3	20/44	0.3134	0.3134	3.1061	EMP24_YEAST	1	R.EVKDEQSYIVIR.E
Band 7	1619	1	2	14/18	0.2305	0.2305	2.7036	INV1_YEAST	5	K.GLEDPEEYLR.M
Band 8	1807	1	2	25/40	0.5827	0.5827	5.378	GSF2_YEAST		K.AAAPGIQLVAGEGFQSPLEDR.F
Band 8	1038	1	2	13/20	0.2047	0.2047	2.4844	GSF2_YEAST		K.ASNNDATFGIK.K
Band 8	976	1	2	16/18	0.4145	0.4145	3.3232	GSF2_YEAST		K.HM*DLPEIAAK.L
Band 8	1239	1	2	15/18	0.2913	0.2913	3.1385	GSF2_YEAST		K.HMDLPEIAAK.L
Band 8	1221	1	2	15/20	0.0153	0.0153	2.7539	GSF2_YEAST		K.ILEEYDGDIGK.M
Band 8	1105	1	3	23/44	0.0967	0.0967	3.1183	GSF2_YEAST		K.KILEEYDGDIGK.M
Band 8	1731	1	2	21/24	0.3224	0.3224	4.0535	GSF2_YEAST		K.LGIANPISFNPYK.L
Band 8	785	1	2	14/16	0.1474	0.1474	2.3732	GSF2_YEAST		K.MGGAVAAYR.A
Band 8	1435	1	3	32/68	0.3602	0.3602	4.105	GSF2_YEAST		K.RATYDDYQTNYYNYVIDK.M
Band 8	1635	1	3	29/80	0.305	0.305	4.3251	GSF2_YEAST		K.TGLADLM*VLRPSIFHEKEPVK.F
Band 8	2103	1	2	13/16	0.0753	0.0753	2.3563	GSF2_YEAST		K.VGIITLFLK.L
Band 8	1572	1	2	21/32	0.4755	0.4755	5.5774	GSF2_YEAST		R.ATYDDYQTNYYNYVIDK.M
Band 8	617	1	2	16/20	0.1071	0.1071	2.8046	GSF2_YEAST		R.DLTSPSANGAK.N
Band 8	1257	1	2	14/16	0.2845	0.2845	2.9735	GSF2_YEAST		R.FGIYEPDEK.L
Band 8	1381	1	2	15/18	0.2865	0.2865	2.6318	GSF2_YEAST		R.FTASTFTAIK.T
Band 8	1667	1	3	38/84	0.3856	0.3856	5.4369	GSF2_YEAST		R.KAAAPGIQLVAGEGFQSPLEDR.F
Band 8	1421	1	3	29/84	0.2311	0.2311	4.7235	GSF2_YEAST		R.LNADVEHDYAFQVSNEDTINNK.I
Band 8	1371	1	2	12/14	0.1541	0.1541	2.188	GSF2_YEAST		R.SLGWIGAK.R
Band 8	1393	1	2	20/22	0.3449	0.3449	4.1286	EMP47_YEAST	1	K.ILANDINALETK.L
Band 8	1115	1	2	12/14	0.1166	0.1166	2.4891	EMP47_YEAST	1	K.ITNYELYK.K
Band 8	585	1	2	11/12	0.0879	0.0879	2.3332	EMP47_YEAST	1	K.VLVEQEK.Y
Band 8	2065	1	2	14/26	0.1213	0.1213	2.9532	EMP47_YEAST	1	K.VQQELLSFMTTITK.Q
Band 8	466	1	2	17/22	0.2453	0.2453	2.3321	EMP47_YEAST	1	R.GQLNDGQKPVDK.T
Band 8	872	1	3	22/48	0.1598	0.1598	3.3987	EMP47_YEAST	1	R.HGQDGPQVDEIAR.K
Band 8	1728	1	3	33/80	0.1298	0.1298	3.1362	EMP47_YEAST	1	R.IGVTAQNGAVNNNAESFEIFK.M
Band 8	1104	1	3	28/68	0.3004	0.3004	4.2219	EMP47_YEAST	1	R.KVPNNWQTGEQASLEEGR.I
Band 8	1579	1	2	16/22	0.2186	0.2186	3.1505	EMP47_YEAST	1	R.VTYDLEDDNLLK.V
Band 8	1305	1	3	29/80	0.1913	0.1913	4.0098	ADH1_YEAST	6	K.LPLVGGHEGAGVVVGM*GENVK.G
Band 8	1472	1	3	25/80	0.2126	0.2126	3.25	ADH1_YEAST	6	K.LPLVGGHEGAGVVVGMGENVK.G
Band 8	1401	1	2	17/22	0.3395	0.3395	3.0964	ADH1_YEAST	10	K.SISIVGSYVGNR.A
Band 8	1695	1	2	18/24	0.3761	0.3761	4.1367	ADH1_YEAST	4	K.VVGLSTLPEIYEK.M
Band 8	1681	1	2	9/14	0.1891	0.1891	1.6158	ADH1_YEAST	11	R.EALDFFAR.G
Band 8	606	1	2	10/12	0.1608	0.1608	1.7175	ADH1_YEAST	13	R.YVVDTSK.-
Band 8	621	1	2	18/26	0.4189	0.4189	3.727	SED5_YEAST		K.ESENFANNTTGNGK.S
Band 8	2076	1	2	23/28	0.2072	0.2072	5.3217	SED5_YEAST		K.IYAIEQSLVQLSQLK.K
Band 8	1344	1	2	17/20	0.2784	0.2784	3.9865	SED5_YEAST		K.NVVNLLNTQM*K.N
Band 8	1517	1	2	17/20	0.3252	0.3252	3.4972	SED5_YEAST		K.NVVNLLNTQMK.N
Band 8	1363	1	2	17/22	0.4786	0.4786	3.7604	SED5_YEAST		R.TSEFQQSVLSYK.K
Band 8	1352	1	2	14/16	0.0488	0.0488	2.3958	EMP24_YEAST	1	K.DEQSYIVIR.E
Band 8	1367	1	2	20/26	0.4586	0.4586	4.316	EMP24_YEAST	1	R.DTSHGEITLSAPYK.G
Band 8	1490	1	2	14/22	0.2873	0.2873	3.1844	EMP24_YEAST	1	R.EVKDEQSYIVIR.E
Band 8	1705	1	2	25/36	0.5599	0.5599	5.8446	EMP24_YEAST	1	R.NPQSSSQLTGDFIIYGPER.H
Band 8	1832	1	2	21/34	0.2956	0.2956	3.7832	ERG6_YEAST	1	K.EVTAALENAAVGLVAGGK.S
Band 8	889	1	2	12/16	0.1443	0.1443	2.4576	ERG6_YEAST	1	K.LGLAPEGSK.E
Band 8	2084	1	2	12/24	0.2133	0.2133	2.0203	ERG6_YEAST	1	K.YVQNLANLATFFR.T
Band 8	571	1	2	22/32	0.2174	0.2174	4.4946	ERG6_YEAST		R.KPENAETPSQTSQEATQ.-
Band 8	1638	1	2	16/20	0.3264	0.3264	2.8089	FDFT_YEAST	1	K.EIWSQYAPQLK.D
Band 8	1439	1	2	15/18	0.2873	0.2873	2.9528	FDFT_YEAST	1	K.LAVQDPNFLK.L
Band 8	1386	1	2	16/20	0.3152	0.3152	3.1291	FDFT_YEAST	1	K.WSFDGNAPDVK.D
Band 8	1042	1	2	16/18	0.3732	0.3732	3.4816	FDFT_YEAST	1	R.DYNEDLVDGR.S
Band 8	1471	1	2	20/22	0.3658	0.3658	3.1625	KTR3_YEAST	1	K.LDIPYGSSVPYR.H
Band 8	1052	1	2	22/26	0.3498	0.3498	3.9278	KTR3_YEAST	1	R.SPEVPIAQGTSVSR.V
Band 8	1581	1	2	12/18	0.2449	0.2449	1.8566	KTR3_YEAST	2	R.TIPTLWETTK.K
Band 8	678	1	2	13/16	0.2445	0.2445	1.7305	KTR3_YEAST	1	R.VTSALVSGK.A
Band 8	799	1	3	21/68	0.1889	0.1889	3.2258	ERG3_YEAST		K.EVEGDDNDRIYENDPNTK.K
Band 8	629	1	2	12/16	0.2395	0.2395	2.2308	ERG3_YEAST		K.IDYENHGVR.K
Band 8	1627	1	2	13/24	0.1931	0.1931	2.1483	ERG3_YEAST		K.VLPASLAANIPVK.W
Band 8	1109	1	2	12/18	0.1946	0.1946	2.5016	ERG3_YEAST		R.RPDDSLFDPK.L
Band 8	633	1	2	21/24	0.3309	0.3309	4.9281	ERV46_YEAST		K.DQSQNENLAQEEK.V
Band 8	2021	1	2	18/30	0.2363	0.2363	2.7037	ERV46_YEAST		R.GGIPGM*FVFFEM*SPLK.V
Band 8	1826	1	2	17/20	0.1545	0.1545	3.3511	ERV46_YEAST		R.STLLSLDAFAK.T
Band 8	761	1	2	13/14	0.2191	0.2191	2.8833	UFE1_YEAST		K.FTTIQQER.L
Band 8	544	1	2	13/14	0.267	0.267	2.8697	UFE1_YEAST		K.HYEETISK.L
Band 8	1462	1	3	31/76	0.3437	0.3437	4.2058	UFE1_YEAST		K.LTQEQLQVLETEHSELLNQK.N
Band 8	704	1	2	13/14	0.1852	0.1852	2.9351	PGK_YEAST	1	K.AGAEIVPK.L
Band 8	1888	1	3	25/64	0.2833	0.2833	3.3761	PGK_YEAST	1	K.ALENPTRPFLAILGGAK.V
Band 8	1795	1	2	18/26	0.4039	0.4039	3.6381	PGK_YEAST	2	K.ASAPGSVILLENLR.Y
Band 8	1272	1	3	24/48	0.3356	0.3356	3.1409	SSB1_YEAST	2	K.IDFDNIKENYDTK.V
Band 8	660	1	2	14/16	0.153	0.153	2.2073	SSB1_YEAST	2	R.IFTSDSANR.G
Band 8	1424	1	3	26/48	0.2299	0.2299	4.1299	SSB1_YEAST	2	R.SKDTLYINNVPFK.A
Band 8	1859	1	2	16/18	0.2889	0.2889	3.3884	HOC1_YEAST	2	K.LLSDVLVFPK.F
Band 8	751	1	2	10/16	0.203	0.203	1.6333	HOC1_YEAST	2	K.QTPPEATLR.E
Band 8	1041	1	3	26/48	0.2034	0.2034	3.3056	HOC1_YEAST	2	R.YLFHNSNATDLQK.I
Band 8	916	1	3	36/120	0.3985	0.3985	4.9676	YKF4_YEAST		K.NNYNYYQTQNGQEQQSPNQGVAQHSEDSQQK.Q
Band 8	1359	1	3	28/84	0.2589	0.2589	4.1771	MNN11_YEAST	1	R.SAGASYSPSHGLYINEIPASSR.L
Band 8	630	1	2	16/30	0.3658	0.3658	3.7298	MNN10_YEAST	1	R.NPSTTSFQGQNSNDNK.L
Band 8	2204	1	2	20/26	0.491	0.491	3.6523	YD237_YEAST	1	R.FAFLDAPLLSLEPK.Y
Band 8	1006	1	2	16/26	0.3517	0.3517	3.2107	PDC1_YEAST	1	R.TPANAAVPASTPLK.Q
Band 8	1249	1	2	14/22	0.3646	0.3646	3.06	ERP1_YEAST	1	K.AQIYDDQLQNYR.D
Band 8	1978	1	2	15/30	0.2264	0.2264	2.9856	CARP_YEAST		K.FDGILGLGYDTISVDK.V
Band 9	885	1	2	11/12	0.1334	0.1334	2.3696	ERV41_YEAST	1	K.APLEELK.F
Band 9	1178	1	2	12/18	0.1798	0.1798	2.1607	ERV41_YEAST	1	K.GDKM*PGIFFK.Y
Band 9	1445	1	2	13/18	0.1684	0.1684	2.3517	ERV41_YEAST	1	K.GDKMPGIFFK.Y
Band 9	1074	1	3	31/64	0.4138	0.4138	4.1429	ERV41_YEAST	1	K.KLGAEVDTNQYSVNDYR.Y
Band 9	1190	1	2	21/30	0.3914	0.3914	5.2304	ERV41_YEAST	1	K.LGAEVDTNQYSVNDYR.Y
Band 9	1589	1	2	12/12	0.1364	0.1364	2.2254	ERV41_YEAST	1	K.MPGIFFK.Y
Band 9	732	1	2	11/14	0.2388	0.2388	2.0171	ERV41_YEAST	1	K.SLGYVASR.K
Band 9	1174	1	1	10/12	0.13	0.13	2.3903	ERV41_YEAST	1	K.TFDAFPK.T
Band 9	2064	1	2	23/26	0.5317	0.5317	5.164	ERV41_YEAST	1	K.YNFEPLSIVVSDVR.L
Band 9	777	1	2	11/14	0.1992	0.1992	2.6673	ERV41_YEAST	1	R.KAPLEELK.F
Band 9	2068	1	3	28/80	0.3832	0.3832	4.6332	ERV41_YEAST	1	R.KLVLEELQLEEM*PFFIPYDTK.V
Band 9	2136	1	2	15/16	0.1737	0.1737	3.722	ERV41_YEAST	1	R.LSFIQFLVR.L
Band 9	1128	1	2	15/18	0.3826	0.3826	3.3356	ERV41_YEAST	1	R.SFFDESDPNK.A
Band 9	984	1	2	16/18	0.2548	0.2548	3.3846	ERV41_YEAST	1	R.VSGELQITAK.S
Band 9	718	1	2	14/16	0.3387	0.3387	2.7591	ERV41_YEAST	1	R.YLYKDVAAK.G
Band 9	884	1	2	20/24	0.3545	0.3545	3.2976	SCS2_YEAST	1	K.ETVEPVVQDSEPK.E
Band 9	1002	1	2	18/28	0.4988	0.4988	2.9516	SCS2_YEAST	1	K.EVPAEPETQPPVQVK.K
Band 9	2070	1	2	18/28	0.2109	0.2109	3.6749	SCS2_YEAST	1	K.FLVITLPSPYDLNGK.A
Band 9	599	1	2	13/18	0.2245	0.2245	3.2482	SCS2_YEAST	1	K.KEEVPPVVQK.T
Band 9	534	1	2	19/26	0.4084	0.4084	4.16	SCS2_YEAST	1	K.QTSNSTPAPQNQIK.E
Band 9	2019	1	3	28/64	0.1449	0.1449	3.6574	SCS2_YEAST	1	R.DKFLVITLPSPYDLNGK.A
Band 9	1677	1	2	15/16	0.2416	0.2416	3.0716	YB8B_YEAST	1	K.LLIGSIIGR.M
Band 9	1428	1	3	26/76	0.3871	0.3871	4.3415	YB8B_YEAST	1	K.WSGENTQHMPPSQVQSLLER.T
Band 9	1170	1	2	22/26	0.3109	0.3109	4.2338	YB8B_YEAST	1	R.M*NSSFLSSSSIGDK.I
Band 9	1305	1	2	19/26	0.3826	0.3826	3.7776	YB8B_YEAST	1	R.MNSSFLSSSSIGDK.I
Band 9	1587	1	3	34/100	0.4591	0.4591	5.5689	YB8B_YEAST	1	R.TPNIDNEELVNEEQEEQELLEEENNR.M
Band 9	904	1	3	25/72	0.1549	0.1549	3.4999	ALF_YEAST		K.DYIM*SPVGNPEGPEKPNKK.F
Band 9	881	1	2	15/18	0.1579	0.1579	2.6766	ALF_YEAST		K.GAIAAAHYIR.S
Band 9	542	1	2	17/22	0.3449	0.3449	3.4166	ALF_YEAST		K.GISNEGQNASIK.G
Band 9	1528	1	2	23/34	0.3107	0.3107	4.3472	ALF_YEAST		K.SPIILQTSNGGAAYFAGK.G
Band 9	1511	1	3	26/68	0.2384	0.2384	3.7925	ALF_YEAST		R.KTGVIVGEDVHNLFTYAK.E
Band 9	1319	1	2	14/16	0.237	0.237	3.0476	EMP24_YEAST	1	K.DEQSYIVIR.E
Band 9	1140	1	2	21/26	0.4512	0.4512	4.2376	EMP24_YEAST	1	R.DTSHGEITLSAPYK.G
Band 9	1137	1	2	18/22	0.393	0.393	2.8515	EMP24_YEAST	1	R.EVKDEQSYIVIR.E
Band 9	1700	1	2	25/36	0.5096	0.5096	4.6026	EMP24_YEAST	1	R.NPQSSSQLTGDFIIYGPER.H
Band 9	1154	1	2	19/22	0.3647	0.3647	3.3797	RTN1_YEAST		K.LAADVPLEPESK.A
Band 9	1656	1	2	15/18	0.131	0.131	2.8812	RTN1_YEAST		K.LFLGQGLITK.Y
Band 9	921	1	2	14/20	0.1189	0.1189	3.2658	RTN1_YEAST		K.NLQNELEKNNA.-
Band 9	494	1	2	24/32	0.5683	0.5683	4.8581	RTN1_YEAST		K.TAPVSSTAGPQTASTSK.L
Band 9	516	1	2	9/12	0.089	0.089	1.8058	GET3_YEAST	1	K.ANVETIR.Q
Band 9	625	1	2	11/12	0.1761	0.1761	2.3409	GET3_YEAST	1	K.FGEITNK.L
Band 9	1130	1	2	13/16	0.2952	0.2952	2.8776	GET3_YEAST	1	K.VIYELEDKE.-
Band 9	1509	1	2	14/18	0.1589	0.1589	2.8386	GET3_YEAST	1	R.FLQLPNTLSK.L
Band 9	960	1	2	9/10	0.142	0.142	1.7459	ERP2_YEAST		K.TLNYLR.A
Band 9	1479	1	3	36/100	0.3674	0.3674	6.3875	ERP2_YEAST		K.TLTDEHEADVNNDDIIANNAVEEIDR.N
Band 9	1536	1	2	18/24	0.2714	0.2714	2.9425	ERG3_YEAST		K.VLPASLAANIPVK.W
Band 9	1042	1	2	14/18	0.3087	0.3087	3.1765	ERG3_YEAST		R.RPDDSLFDPK.L
Band 9	1645	1	2	18/24	0.4111	0.4111	3.5382	ADH1_YEAST	4	K.VVGLSTLPEIYEK.M
Band 9	1611	1	2	9/14	0.1138	0.1138	1.9247	ADH1_YEAST	11	R.EALDFFAR.G
Band 9	1402	1	2	14/20	0.3114	0.3114	2.9466	SC61A_YEAST		K.TWIEISGTSPR.D
Band 9	817	1	2	15/20	0.3034	0.3034	2.302	SC61A_YEAST		R.AFAPTTVNSGR.G
Band 9	1120	1	2	13/16	0.1609	0.1609	2.6034	VPS74_YEAST	1	R.LIEVIDSSK.T
Band 9	1249	1	2	11/14	0.1343	0.1343	2.2542	VPS74_YEAST		R.VLSVLVSR.N
Band 9	1382	1	2	11/18	0.2649	0.2649	2.3649	YG2T_YEAST		K.ESSSFISFDK.E
Band 9	1004	1	2	13/16	0.1586	0.1586	2.4486	YG2T_YEAST		K.FTSDAYDLK.K
Band 9	914	1	2	11/16	0.0791	0.0791	1.8317	ERG26_YEAST	2	K.AIAEDM*VLK.A
Band 9	850	1	2	14/16	0.1598	0.1598	2.9592	ERG26_YEAST		R.VGIEEGINK.T
Band 9	520	1	2	19/24	0.3358	0.3358	4.3109	ERV46_YEAST		K.DQSQNENLAQEEK.V
Band 9	2016	1	2	17/20	0.3049	0.3049	4.1018	YEB7_YEAST		K.FNFQEYLSDIR.Y
Band 9	1753	1	3	24/68	0.2253	0.2253	3.8683	ERG4_YEAST	3	R.M*TGNHLYDFFM*GAPLNPR.W
Band 9	1220	1	3	27/76	0.1723	0.1723	3.5611	RL4A_YEAST	4	R.IINSSEIQSAIRPAGQATQK.R
Band 9	1230	1	2	17/22	0.3348	0.3348	3.535	ERV29_YEAST		R.IEGLTDNAVVYK.L
Band 9	1860	1	2	17/24	0.3445	0.3445	3.4164	CDC10_YEAST		R.LTEIANVIPVIGK.S
Band 9	1185	1	2	16/18	0.4408	0.4408	3.2691	ERG24_YEAST	1	K.YGENWEEYER.K
Band 9	1795	1	2	16/26	0.2473	0.2473	2.7774	SSH1_YEAST		K.ATTPNVNDPIYFLR.G
Band 10	1118	1	2	21/26	0.5005	0.5005	4.4376	YMM5_YEAST	1	K.GPIGTLNYEPNSSK.H
Band 10	1731	1	2	18/20	0.3762	0.3762	3.4147	YMM5_YEAST	1	K.LESGYLDLVVK.A
Band 10	1041	1	3	34/64	0.4188	0.4188	4.1699	YMM5_YEAST		K.TRLESLDIPAGHHVAVR.V
Band 10	1593	1	2	21/26	0.39	0.39	4.4921	YMM5_YEAST	1	K.YFAGLNSGDTVDFK.G
Band 10	1955	1	2	14/18	0.1144	0.1144	2.5809	YMM5_YEAST	1	R.SSGDDQVFVF.-
Band 10	660	1	2	16/18	0.4121	0.4121	3.1651	YMM5_YEAST		R.VPIDGKQEVR.Y
Band 10	1209	1	2	17/18	0.4242	0.4242	3.2006	YMM5_YEAST	1	R.WTGDVGYITK.D
Band 10	920	1	2	16/18	0.215	0.215	2.2676	YMM5_YEAST	1	R.YLPEYSEDNR.L
Band 10	986	1	2	12/14	0.2142	0.2142	2.1557	YMM5_YEAST		R.YYNPISSK.L
Band 10	1371	1	2	10/14	0.1112	0.1112	2.0115	SIS1_YEAST	1	K.ESLLGFSK.T
Band 10	1723	1	2	22/32	0.3115	0.3115	4.0805	SIS1_YEAST		K.LYDLLGVSPSANEQELK.K
Band 10	625	1	2	17/20	0.3999	0.3999	3.0192	SIS1_YEAST		K.NQGDYNPQTGR.R
Band 10	1475	1	2	14/16	0.2369	0.2369	3.0666	SIS1_YEAST		K.TLQFVIQEK.S
Band 10	1295	1	3	31/52	0.3016	0.3016	4.0429	SIS1_YEAST		K.YKVDYPISLNDAQK.R
Band 10	1183	1	3	28/56	0.304	0.304	3.3783	SIS1_YEAST		K.YKVDYPISLNDAQKR.A
Band 10	1283	1	2	19/22	0.4221	0.4221	4.1032	SIS1_YEAST		R.EIYDQYGLEAAR.S
Band 10	884	1	3	40/80	0.4853	0.4853	4.347	SIS1_YEAST		R.VQPVQPSQTSTYPGQGM*PTPK.N
Band 10	1499	1	2	12/18	0.1664	0.1664	1.8469	ERV41_YEAST	1	K.GDKMPGIFFK.Y
Band 10	1060	1	3	29/64	0.3246	0.3246	4.6438	ERV41_YEAST	1	K.KLGAEVDTNQYSVNDYR.Y
Band 10	1167	1	2	21/30	0.438	0.438	4.5406	ERV41_YEAST	1	K.LGAEVDTNQYSVNDYR.Y
Band 10	2172	1	2	14/16	0.1871	0.1871	2.9008	ERV41_YEAST	1	R.LSFIQFLVR.L
Band 10	1139	1	2	15/18	0.3972	0.3972	3.0316	ERV41_YEAST	1	R.SFFDESDPNK.A
Band 10	740	1	2	16/18	0.3804	0.3804	3.0647	ACT_SCHPO	2	K.AGFAGDDAPR.A
Band 10	1670	1	3	32/60	0.2645	0.2645	3.747	ACT_SCHPO	17	K.SYELPDGQVITIGNER.F
Band 10	1389	1	2	12/14	0.113	0.113	2.5879	ACT_SCHPO	18	R.DLTDYLM*K.I
Band 10	1650	1	2	12/14	0.2502	0.2502	2.2221	ACT_SCHPO	18	R.DLTDYLMK.I
Band 10	995	1	2	12/18	0.0975	0.0975	2.3502	ACT_SCHPO	2	R.GYTFSTTAER.E
Band 10	1400	1	2	14/16	0.2616	0.2616	2.7709	PHO86_YEAST	1	K.GFTYIQSIR.V
Band 10	717	1	2	12/14	0.0861	0.0861	2.4178	PHO86_YEAST	1	K.INQLVGSK.G
Band 10	2072	1	2	20/22	0.3204	0.3204	3.9189	PHO86_YEAST	1	K.VFGINLNDLVAR.H
Band 10	1844	1	2	13/16	0.1406	0.1406	2.7855	PHO86_YEAST	1	R.LLGGLFGVK.K
Band 10	907	1	2	9/12	0.2441	0.2441	2.0693	PHO86_YEAST	1	R.VSDSYFK.S
Band 10	1429	1	2	21/28	0.4676	0.4676	4.4608	SEC17_YEAST	2	K.ALDGQYIEASDIYSK.L
Band 10	1649	1	2	15/20	0.166	0.166	2.439	SEC17_YEAST	2	K.ELNLAGDSFLK.A
Band 10	1380	1	2	16/24	0.2988	0.2988	4.1473	SEC17_YEAST	2	K.IKESIQQQEDDLL.-
Band 10	939	1	2	24/30	0.4471	0.4471	5.2539	SEC17_YEAST	2	R.TLQEGQSEDPNFADSR.E
Band 10	680	1	2	11/16	0.2196	0.2196	2.1633	G3P2_YEAST	4	K.ETTYDEIKK.V
Band 10	1300	1	3	35/84	0.3878	0.3878	4.1601	G3P2_YEAST	4	K.KVVITAPSSTAPM*FVM*GVNEEK.Y
Band 10	1517	1	2	19/26	0.4372	0.4372	4.1389	G3P2_YEAST	4	K.LVSWYDNEYGYSTR.V
Band 10	1111	1	2	18/20	0.4415	0.4415	4.0295	G3P2_YEAST	4	R.VVDLVEHVAKA.-
Band 10	1875	1	2	17/22	0.2354	0.2354	3.2531	RLA0_YEAST	1	K.TSFFQALGVPTK.I
Band 10	1533	1	2	18/22	0.3607	0.3607	3.0709	RLA0_YEAST	1	R.AGAVAPEDIWVR.A
Band 10	1967	1	2	14/20	0.2416	0.2416	2.9045	RLA0_YEAST	1	R.GFLSDLPDFEK.L
Band 10	1224	1	2	14/18	0.3964	0.3964	2.9298	RLA0_YEAST	1	R.GTIEIVSDVK.V
Band 10	1379	1	2	15/18	0.2103	0.2103	2.4973	YG2T_YEAST		K.ESSSFISFDK.E
Band 10	1028	1	2	13/16	0.2947	0.2947	2.8452	YG2T_YEAST		K.FTSDAYDLK.K
Band 10	821	1	2	15/18	0.3657	0.3657	3.2382	YG2T_YEAST		K.FTSDAYDLKK.L
Band 10	1490	1	2	15/22	0.3179	0.3179	3.4118	ERV29_YEAST	1	K.TTFGM*LPELNSK.N
Band 10	1255	1	2	20/22	0.3862	0.3862	3.7178	ERV29_YEAST		R.IEGLTDNAVVYK.L
Band 10	1481	1	2	14/18	0.2035	0.2035	3.3135	TBB_SCHPO	1	K.LAVNM*VPFPR.L
Band 10	1682	1	2	14/18	0.2335	0.2335	3.2656	TBB_SCHPO	1	K.LAVNMVPFPR.L
Band 10	1411	1	2	16/20	0.2822	0.2822	2.7624	CDC91_YEAST	2	R.IEYDNGIPNFK.L
Band 10	1681	1	2	16/18	0.2053	0.2053	3.7629	CDC91_YEAST	2	R.SLQEGIYLLR.N
Band 10	1175	1	2	18/22	0.3885	0.3885	4.0611	ERP1_YEAST	1	K.AQIYDDQLQNYR.D
Band 10	1232	1	2	13/16	0.1436	0.1436	2.4209	ERP1_YEAST	1	K.GTLFQATYK.A
Band 10	1500	1	2	10/14	0.2325	0.2325	2.377	OAC1_YEAST	3	R.LGFYEPIR.S
Band 10	1374	1	2	17/30	0.32	0.32	3.3274	OAC1_YEAST	1	R.TGAGSSVQLPIYNTAK.N
Band 10	1356	1	2	13/16	0.0831	0.0831	1.9103	VA0D_YEAST	1	K.SDLLPNIGK.L
Band 10	1208	1	2	16/18	0.4448	0.4448	3.4254	VA0D_YEAST	1	R.AALANVYEYR.G
Band 10	1221	1	2	12/18	0.0986	0.0986	2.9289	YGO6_YEAST		R.EVYM*PIFNNK.L
Band 10	1582	1	2	14/20	0.3081	0.3081	2.3662	YGO6_YEAST		R.QSLGFSVFNNK.N
Band 10	779	1	3	32/120	0.4438	0.4438	5.8429	YKF4_YEAST		K.NNYNYYQTQNGQEQQSPNQGVAQHSEDSQQK.Q
Band 10	1465	1	2	22/30	0.4174	0.4174	5.668	COPE_YEAST	1	K.TLLALGQYQSQDPTSK.L
Band 10	889	1	2	20/28	0.354	0.354	4.1925	G3P1_YEAST	7	R.TASGNIIPSSTGAAK.A
Band 10	1604	1	2	16/18	0.1608	0.1608	3.5913	MPD2_YEAST		K.SLSNFIDTVR.S
Band 10	1142	1	2	18/26	0.2868	0.2868	3.357	EMP24_YEAST	1	R.DTSHGEITLSAPYK.G
Band 10	1803	1	2	16/20	0.2582	0.2582	2.6887	MEU1_YEAST	2	R.DFVLPQQIIDR.T
Band 10	1460	1	2	11/12	0.1133	0.1133	2.5581	ERP2_YEAST		K.YSDFLLK.S
Band 10	1133	1	2	13/16	0.2883	0.2883	2.5203	YCT4_YEAST		R.M*TSM*FLYPK.I
Band 10	1597	1	2	13/18	0.1324	0.1324	2.5089	YO107_YEAST		R.QLALQVLEER.M
Band 10	1319	1	2	13/18	0.1534	0.1534	2.3146	TSC10_YEAST		K.LAAPLDLEQR.L
Band 11	1753	1	2	22/28	0.4711	0.4711	3.9383	MPCP_YEAST		K.APGQSTVGLLAQLAK.Q
Band 11	1669	1	2	21/24	0.4095	0.4095	4.2557	MPCP_YEAST		K.FFIDNLGYDTASR.Y
Band 11	1487	1	2	9/10	0.1423	0.1423	1.8556	MPCP_YEAST	1	K.FLVFER.A
Band 11	1578	1	3	26/60	0.2543	0.2543	3.6031	MPCP_YEAST		K.KAPGQSTVGLLAQLAK.Q
Band 11	1977	1	2	16/26	0.2126	0.2126	3.3463	MPCP_YEAST		K.QLGFFGSFAGLPTR.L
Band 11	1488	1	2	18/22	0.474	0.474	4.1644	MPCP_YEAST		R.ASEFYYGFAGPK.E
Band 11	1180	1	2	14/18	0.2246	0.2246	3.3099	MPCP_YEAST	1	R.IQLEPTVYNK.G
Band 11	1654	1	2	16/32	0.364	0.364	3.71	MPCP_YEAST		R.LVSQPQFANGLVGGFSR.I
Band 11	1449	1	2	12/20	0.1446	0.1446	2.3492	YIF1_YEAST		K.GSFNPEDLYYK.L
Band 11	1989	1	2	14/20	0.1116	0.1116	2.4383	YIF1_YEAST		K.LILVPFLNGTK.N
Band 11	1172	1	2	16/20	0.2321	0.2321	2.5717	YIF1_YEAST		R.IM*DSGNFLPPR.D
Band 11	1366	1	2	14/20	0.193	0.193	1.8724	YIF1_YEAST		R.IMDSGNFLPPR.D
Band 11	1370	1	3	34/112	0.4895	0.4895	4.788	YIF1_YEAST		R.NTPVNGQGNANM*NANVNGSGGGFPFQDPR.G
Band 11	1029	1	2	22/26	0.3655	0.3655	4.945	YIF1_YEAST		R.SGAEDDDIHVSISK.S
Band 11	1438	1	2	18/22	0.3676	0.3676	3.4591	ERV29_YEAST	1	K.TTFGM*LPELNSK.N
Band 11	1634	1	2	16/22	0.4127	0.4127	3.612	ERV29_YEAST	1	K.TTFGMLPELNSK.N
Band 11	1356	1	3	45/96	0.4729	0.4729	6.8064	ERV29_YEAST	1	R.GPIGNFGGM*PM*SSSQGPYSGGAQFR.S
Band 11	1234	1	2	20/22	0.3652	0.3652	3.8918	ERV29_YEAST		R.IEGLTDNAVVYK.L
Band 11	865	1	2	18/22	0.3265	0.3265	3.523	ERV29_YEAST	1	R.SNQNQSTSGILK.Q
Band 11	1395	1	2	22/28	0.4767	0.4767	5.2482	SEC17_YEAST	2	K.ALDGQYIEASDIYSK.L
Band 11	1603	1	2	15/20	0.2264	0.2264	2.2443	SEC17_YEAST	2	K.ELNLAGDSFLK.A
Band 11	1382	1	2	16/24	0.2607	0.2607	4.5843	SEC17_YEAST	2	K.IKESIQQQEDDLL.-
Band 11	937	1	3	28/64	0.1686	0.1686	3.8029	SEC17_YEAST	2	K.KAGNEDEAGNTYVEAYK.C
Band 11	1000	1	3	24/60	0.2109	0.2109	3.2835	SEC17_YEAST	2	R.TLQEGQSEDPNFADSR.E
Band 11	1747	1	2	18/26	0.4331	0.4331	3.5391	DFM1_YEAST		R.AM*PALM*ELYSIYDR.S
Band 11	1922	1	2	15/26	0.2516	0.2516	2.8838	DFM1_YEAST		R.AM*PALMELYSIYDR.S
Band 11	1155	1	3	36/88	0.423	0.423	4.4736	DFM1_YEAST	1	R.ITGAHNETATFNNNFANVPSSQR.E
Band 11	954	1	2	23/34	0.4766	0.4766	4.5135	DFM1_YEAST	1	R.LGTAPATLSQTSGTDSGR.A
Band 11	977	1	2	15/22	0.3162	0.3162	3.672	DFM1_YEAST	1	R.SGPSNLNQFQGR.G
Band 11	1289	1	2	14/16	0.2337	0.2337	2.3733	BGL2_YEAST		K.AALQTYLPK.I
Band 11	1315	1	2	20/22	0.3968	0.3968	3.4169	BGL2_YEAST		K.HWGVFTSSDNLK.Y
Band 11	1774	1	3	25/68	0.2667	0.2667	3.573	BGL2_YEAST		K.IKESTVAGFLVGSEALYR.N
Band 11	920	1	2	16/20	0.3346	0.3346	3.4713	BGL2_YEAST		R.NDLTASQLSDK.I
Band 11	990	1	2	18/22	0.2976	0.2976	3.1431	BGL2_YEAST		R.SVVADISDSDGK.S
Band 11	580	1	2	12/14	0.276	0.276	2.2007	USE1_YEAST		K.GLGYETTK.S
Band 11	968	1	2	20/26	0.3267	0.3267	3.9777	USE1_YEAST		K.IMESQYEQYQSSSK.T
Band 11	1253	1	3	27/60	0.2642	0.2642	3.2816	USE1_YEAST		K.QLGSSDDNKVSEEFLR.Y
Band 11	1242	1	2	12/16	0.1111	0.1111	2.1829	USE1_YEAST		R.EAFEYLQTK.H
Band 11	1769	1	3	31/68	0.3638	0.3638	4.1623	USE1_YEAST		R.QIEDQDTLQQDLIQDMSK.L
Band 11	1719	1	3	26/88	0.3756	0.3756	3.0034	RS3_YEAST	1	K.ALPDAVTIIEPKEEEPILAPSVK.D
Band 11	1492	1	2	18/22	0.3322	0.3322	3.7365	RS3_YEAST	2	K.YAPGTIVLYAER.V
Band 11	959	1	2	18/22	0.3389	0.3389	3.9656	RS3_YEAST	2	R.GLSAVAQAESM*K.F
Band 11	1605	1	2	16/18	0.2124	0.2124	3.6591	RS3_YEAST	2	R.INELTLLVQK.R
Band 11	1570	1	2	12/14	0.0848	0.0848	2.2574	DPM1_YEAST	1	K.IALELLAK.L
Band 11	1434	1	3	25/56	0.3153	0.3153	3.8938	DPM1_YEAST	1	K.LFESLHDHAFTLGTR.Y
Band 11	925	1	2	16/20	0.2151	0.2151	2.8001	DPM1_YEAST	1	R.LFAGM*SPEM*AK.K
Band 11	1876	1	2	19/24	0.3445	0.3445	3.2506	DPM1_YEAST	1	R.VAIGEVPFTFGVR.T
Band 11	1847	1	2	20/34	0.5237	0.5237	4.6335	MAM33_YEAST	1	K.ETLPESTSLDSFNDFLNK.Y
Band 11	1741	1	3	30/80	0.2422	0.2422	5.0513	MAM33_YEAST	1	K.IEKETLPESTSLDSFNDFLNK.Y
Band 11	1353	1	2	15/18	0.2209	0.2209	3.5957	MAM33_YEAST	1	R.VGDILQSELK.I
Band 11	1863	1	2	14/18	0.1857	0.1857	3.0857	COPE_YEAST	1	K.NIEELENLLK.D
Band 11	1414	1	2	21/30	0.3026	0.3026	4.99	COPE_YEAST	1	K.TLLALGQYQSQDPTSK.L
Band 11	1506	1	2	15/18	0.1951	0.1951	3.408	COPE_YEAST	1	K.VTDNTLLFYK.A
Band 11	1557	1	2	17/20	0.2405	0.2405	4.0256	NCB5R_YEAST		R.NDFQSFPLVEK.T
Band 11	1230	1	3	26/76	0.1847	0.1847	3.454	NCB5R_YEAST		R.SHLGM*IAGGTGIAPM*YQIM*K.A
Band 11	974	1	2	16/22	0.3067	0.3067	2.7395	NCB5R_YEAST		R.SYTPTSLDGDTK.G
Band 11	1154	1	3	28/76	0.2114	0.2114	3.3876	CCC1_YEAST	1	K.AKGSGGTSELGGSESTPLLR.G
Band 11	1269	1	2	19/34	0.3751	0.3751	3.6803	CCC1_YEAST	1	K.GSGGTSELGGSESTPLLR.G
Band 11	499	1	2	13/16	0.2522	0.2522	2.542	CCC1_YEAST	1	R.GLDEPAENR.E
Band 11	2111	1	2	14/18	0.0923	0.0923	2.1174	RS4_YEAST	1	R.ESLPLIVFLR.N
Band 11	536	1	2	11/16	0.2301	0.2301	2.5889	RS4_YEAST	1	R.ITDEEASYK.L
Band 11	1734	1	3	29/72	0.235	0.235	3.5968	RS4_YEAST	1	R.LNNVFVIGEQGKPYISLPK.G
Band 11	1875	1	2	10/18	0.0588	0.0588	2.0434	YMM5_YEAST	1	R.SSGDDQVFVF.-
Band 11	1219	1	2	16/18	0.3685	0.3685	3.2619	YMM5_YEAST	1	R.WTGDVGYITK.D
Band 11	1051	1	2	12/14	0.0895	0.0895	2.1234	YMM5_YEAST		R.YYNPISSK.L
Band 11	1512	1	3	37/100	0.4009	0.4009	5.9322	ERP2_YEAST		K.TLTDEHEADVNNDDIIANNAVEEIDR.N
Band 11	1423	1	2	11/12	0.136	0.136	2.6075	ERP2_YEAST		K.YSDFLLK.S
Band 11	1428	1	2	14/22	0.3043	0.3043	2.762	RS6_YEAST	1	R.EAAAEYAQLLAK.R
Band 11	1221	1	2	23/28	0.5296	0.5296	4.6186	RS6_YEAST	1	R.IGQEVDGEAVGDEFK.G
Band 11	1936	1	2	17/30	0.3071	0.3071	3.712	GET2_YEAST	1	K.LVSLVPEGVIPVANLK.G
Band 11	574	1	2	15/22	0.3501	0.3501	2.5598	GET2_YEAST	1	K.QLAAMQGQGTGK.S
Band 11	1183	1	2	18/22	0.4534	0.4534	4.0413	ERP1_YEAST	1	K.AQIYDDQLQNYR.D
Band 11	1229	1	2	13/16	0.2312	0.2312	2.1911	ERP1_YEAST	1	K.GTLFQATYK.A
Band 11	1138	1	2	18/22	0.4158	0.4158	3.7072	SS120_YEAST		R.ATVITDDELESR.I
Band 11	973	1	2	13/16	0.2089	0.2089	2.4924	SS120_YEAST		R.LLDVDDNTK.I
Band 11	1222	1	2	13/18	0.1623	0.1623	2.8783	YGO6_YEAST		R.EVYM*PIFNNK.L
Band 11	1559	1	2	12/20	0.1352	0.1352	2.4924	YGO6_YEAST		R.QSLGFSVFNNK.N
Band 11	874	1	3	35/120	0.4179	0.4179	5.1712	YKF4_YEAST		K.NNYNYYQTQNGQEQQSPNQGVAQHSEDSQQK.Q
Band 11	1437	1	2	22/28	0.5006	0.5006	4.1356	GPP1_YEAST	2	K.VVVFEDAPAGIAAGK.A
Band 11	1579	1	3	26/48	0.1942	0.1942	3.6391	SEC66_YEAST		K.LKELAPQINLLYK.N
Band 11	1860	1	2	15/22	0.2266	0.2266	3.2431	OST3_YEAST		K.AFQFFQLNNVPR.L
Band 11	1161	1	3	23/44	0.2864	0.2864	3.1445	EMP24_YEAST	1	R.EVKDEQSYIVIR.E
Band 11	1830	1	2	19/32	0.2302	0.2302	2.5894	RS0A_YEAST	3	R.IIAAIPNPEDVVAISSR.T
Band 11	978	1	2	16/28	0.194	0.194	2.5519	G3P1_YEAST	7	R.TASGNIIPSSTGAAK.A
Band 11	1452	1	2	14/16	0.2493	0.2493	2.2967	Q99190_YEAST		K.DLGPQISWR.L
Band 11	1093	1	2	12/16	0.2584	0.2584	2.2244	YG2T_YEAST		K.FTSDAYDLK.K
Band 12	1275	1	2	18/22	0.2397	0.2397	3.1746	ERP1_YEAST	1	K.AQIYDDQLQNYR.D
Band 12	1185	1	2	15/16	0.2912	0.2912	2.9774	ERP1_YEAST	1	K.ATIDILHAK.V
Band 12	1700	1	3	26/68	0.2736	0.2736	3.1586	ERP1_YEAST	1	K.GSASGDLTFLASDSGEHK.I
Band 12	1274	1	2	14/16	0.2959	0.2959	2.8718	ERP1_YEAST	1	K.GTLFQATYK.A
Band 12	1870	1	2	20/22	0.4746	0.4746	4.4425	ERP1_YEAST	1	K.IDVEFQVGSDEK.L
Band 12	1455	1	3	29/60	0.2232	0.2232	3.0123	ERP1_YEAST	1	K.IDVEFQVGSDEKLDSK.G
Band 12	1854	1	3	21/52	0.0012	0.0012	3.5468	ERP1_YEAST	1	K.TKIDVEFQVGSDEK.L
Band 12	1973	1	3	37/68	0.2291	0.2291	4.397	ERP1_YEAST	1	K.TKIDVEFQVGSDEKLDSK.G
Band 12	797	1	1	9/12	0.1461	0.1461	2.0559	ERP1_YEAST	1	K.VNVLNSK.I
Band 12	2286	1	3	39/104	0.3344	0.3344	4.6872	ERP1_YEAST	1	R.DAGAQDFGVLIDIEETFDDNHLVVHQK.G
Band 12	331	1	2	10/16	0.1019	0.1019	2.6777	ERP1_YEAST	1	R.DASEAVNSR.A
Band 12	110	1	2	10/12	0.084	0.084	1.8511	ERP1_YEAST	1	R.DREATFR.D
Band 12	1256	1	2	15/16	0.2136	0.2136	2.446	ERV25_YEAST		K.LKPIEVELR.R
Band 12	1457	1	2	20/24	0.4504	0.4504	4.1131	ERV25_YEAST		R.AIELDIESGAEAR.D
Band 12	1005	1	2	10/12	0.2249	0.2249	1.7369	ERV25_YEAST		R.DFAGDVR.V
Band 12	1817	1	3	28/92	0.2751	0.2751	3.9804	ERV25_YEAST		R.DFVTEGQLVVADIHSDGSVGDGQK.L
Band 12	726	1	2	10/14	0.1261	0.1261	2.1483	ERV25_YEAST		R.DSVGNEYR.R
Band 12	2138	1	3	32/64	0.2394	0.2394	4.4023	ERV25_YEAST		R.RVEEITDEIVDELTYLK.N
Band 12	2192	1	2	25/30	0.4755	0.4755	6.5299	ERV25_YEAST		R.VEEITDEIVDELTYLK.N
Band 12	1059	1	1	9/14	0.1699	0.1699	2.224	ERP2_YEAST	1	K.KVEITLEK.E
Band 12	1322	1	2	13/14	0.2323	0.2323	3.0787	ERP2_YEAST		K.KYSDFLLK.S
Band 12	1112	1	2	9/10	0.1167	0.1167	2.1339	ERP2_YEAST		K.TLNYLR.A
Band 12	2271	1	3	37/100	0.4457	0.4457	6.46	ERP2_YEAST		K.TLTDEHEADVNNDDIIANNAVEEIDR.N
Band 12	1491	1	2	11/12	0.0799	0.0799	2.3001	ERP2_YEAST		K.YSDFLLK.S
Band 12	714	1	2	15/20	0.1897	0.1897	2.3719	ERP2_YEAST		R.NM*STVNSTESR.L
Band 12	700	1	2	18/20	0.3674	0.3674	2.9565	ERP2_YEAST		R.NMSTVNSTESR.L
Band 12	1611	1	2	23/26	0.3865	0.3865	5.2036	ERP4_YEAST		K.EDIIANNAIEEIDR.N
Band 12	1519	1	3	31/88	0.328	0.328	5.317	ERP4_YEAST		K.EIVSSHESKEDIIANNAIEEIDR.N
Band 12	1130	1	2	11/12	0.1567	0.1567	2.7722	ERP4_YEAST		K.HSDFLLK.S
Band 12	907	1	2	9/10	0.1027	0.1027	1.8463	ERP4_YEAST		K.TM*DYLR.A
Band 12	1114	1	2	9/10	0.1336	0.1336	1.9064	ERP4_YEAST		K.TMDYLR.A
Band 12	771	1	2	17/20	0.3082	0.3082	2.9976	ERP4_YEAST		R.NM*YTVSSTESR.L
Band 12	1260	1	2	12/14	0.3717	0.3717	2.2043	SVP26_YEAST		K.FDPNYIPR.R
Band 12	709	1	2	18/20	0.2976	0.2976	3.6703	SVP26_YEAST		K.NDDITTNNQPK.F
Band 12	1409	1	2	20/22	0.3666	0.3666	4.1565	SVP26_YEAST		K.YFNDTEVPPQFK.F
Band 12	1097	1	2	13/14	0.2925	0.2925	3.1377	SVP26_YEAST		R.KYIYSLAR.V
Band 12	1724	1	2	20/22	0.4934	0.4934	4.5463	SVP26_YEAST		R.VFGYEIEPDFDR.L
Band 12	861	1	2	11/12	0.2197	0.2197	2.0371	SVP26_YEAST		R.VVINSVR.K
Band 12	1546	1	3	30/64	0.3349	0.3349	5.1361	SEC22_YEAST		K.KVQDNLDQLNQELVGVK.Q
Band 12	772	1	2	16/16	0.1766	0.1766	2.338	SEC22_YEAST		K.M*SDMSSSLK.E
Band 12	677	1	2	11/16	0.1559	0.1559	2.0611	SEC22_YEAST		K.MSDM*SSSLK.E
Band 12	946	1	2	12/16	0.1917	0.1917	2.1328	SEC22_YEAST		K.MSDMSSSLK.E
Band 12	1653	1	2	24/30	0.4018	0.4018	4.781	SEC22_YEAST		K.VQDNLDQLNQELVGVK.Q
Band 12	718	1	2	16/26	0.3552	0.3552	3.6036	YPT1_YEAST		K.ESM*SQQNLNETTQK.K
Band 12	1522	1	2	17/20	0.051	0.051	3.2974	YPT1_YEAST	1	K.LLLIGNSGVGK.S
Band 12	2015	1	3	32/88	0.3284	0.3284	4.0301	YPT1_YEAST		K.M*PFLETSALDSTNVEDAFLTM*AR.Q
Band 12	1413	1	2	13/14	0.255	0.255	2.7151	YPT1_YEAST	1	K.M*WLQEIDR.Y
Band 12	1004	1	2	13/14	0.2073	0.2073	1.9184	YPT1_YEAST	1	R.VVEYDVAK.E
Band 12	1907	1	2	15/18	0.3076	0.3076	3.117	YKT6_YEAST		K.DLSQFGFFER.S
Band 12	1379	1	2	19/26	0.2586	0.2586	3.4858	YKT6_YEAST		K.EEWADVTETNDALK.M
Band 12	1304	1	3	22/40	0.154	0.154	3.2731	YKT6_YEAST		K.ILDEYLVAHPK.E
Band 12	979	1	2	11/12	0.1218	0.1218	2.6237	YKT6_YEAST		K.LDNLVDK.S
Band 12	960	1	2	18/22	0.2311	0.2311	3.0153	YKT6_YEAST		K.YQDPSQADAIM*K.V
Band 12	2120	1	3	33/96	0.4782	0.4782	5.0979	ERP5_YEAST		K.DGLFEEDPESSLTITVDETFDNDHR.V
Band 12	1159	1	2	28/34	0.5854	0.5854	5.2343	ERP5_YEAST		K.NSHTGDVTFTALDTGEHR.F
Band 12	2058	1	2	21/26	0.3415	0.3415	4.0468	ERP5_YEAST		R.GNLLIGDLDLYVEK.D
Band 12	2118	1	2	17/30	0.4254	0.4254	3.7143	ERP5_YEAST		R.VFIELEIGNVEALDSK.K
Band 12	1454	1	2	11/12	0.1249	0.1249	2.4034	ERP3_YEAST		K.IVDLDFK.Y
Band 12	491	1	2	10/12	0.0645	0.0645	1.9324	ERP3_YEAST		K.NKPIIER.S
Band 12	1467	1	2	25/32	0.1478	0.1478	3.1701	ERP3_YEAST		K.TDPLQDSVENSIDTIER.Q
Band 12	1330	1	2	16/20	0.342	0.342	2.7731	ERP3_YEAST		R.QGEWSFIGQHK.G
Band 12	794	1	2	19/28	0.4099	0.4099	3.4783	SEC4_YEAST		K.EGNISINSGSGNSSK.S
Band 12	1998	1	2	21/26	0.3966	0.3966	4.2335	SEC4_YEAST		K.NDDNVNEIFFTLAK.L
Band 12	1016	1	2	14/22	0.1804	0.1804	2.1382	SEC4_YEAST		R.VVTADQGEALAK.E
Band 12	2213	1	3	34/84	0.429	0.429	4.6321	YIP1_YEAST		K.GYPHEPPLLEEIGINFDHIITK.T
Band 12	1384	1	2	12/12	0.0957	0.0957	2.4839	YIP1_YEAST		K.M*VLIPIR.F
Band 12	1252	1	2	14/20	0.3697	0.3697	3.6248	ERP6_YEAST	1	K.GSYNLEVYDDK.L
Band 12	782	1	2	13/16	0.2507	0.2507	2.3825	ERP6_YEAST	1	R.DISESVNSR.A
Band 12	1027	1	2	20/24	0.3922	0.3922	3.5428	ERV2_YEAST		K.SGIDEVQGAAAEK.N
Band 12	738	1	2	10/14	0.1907	0.1907	2.0327	ERV2_YEAST		K.YPVQTSSR.T
Band 12	1917	1	2	16/20	0.3056	0.3056	3.6308	ERV14_YEAST	1	K.VQLLDATEIFR.T
Band 12	1006	1	2	17/20	0.2283	0.2283	3.5427	TCTP_YEAST		K.LQETNPEEVPK.F
Band 12	1373	1	2	15/20	0.1058	0.1058	3.3282	RYH1_SCHPO	6	R.LQLWDTAGQER.F
Band 12	1373	1	2	15/20	0.1058	0.1058	3.3282	YPT1_SCHPO	3	K.LQIWDTAGQER.F
Band 12	734	1	2	14/16	0.1876	0.1876	3.0427	YKT6_SCHPO	1	R.VQQELDETK.D
Band 12	1672	1	2	13/14	0.1904	0.1904	2.9906	SEC22_SCHPO	1	K.NIEDLLYR.G
Band 12	1487	1	2	18/20	0.1961	0.1961	2.9304	YPT6_YEAST	1	K.IVFLGEQGVGK.T
Band 13	1397	1	2	15/16	0.2726	0.2726	2.4317	ERV25_YEAST		K.LKPIEVELR.R
Band 13	1022	1	2	14/18	0.1648	0.1648	2.9018	ERV25_YEAST		K.LKPIEVELRR.V
Band 13	1758	1	2	20/24	0.4457	0.4457	4.7874	ERV25_YEAST		R.AIELDIESGAEAR.D
Band 13	832	1	2	9/12	0.0926	0.0926	1.505	ERV25_YEAST		R.DFAGDVR.V
Band 13	580	1	2	10/14	0.1192	0.1192	1.8234	ERV25_YEAST		R.DSVGNEYR.R
Band 13	785	1	2	15/18	0.2363	0.2363	3.2475	ERV25_YEAST		R.DWNKISANEK.L
Band 13	508	1	2	11/16	0.0733	0.0733	1.9428	ERV25_YEAST		R.KRDFAGDVR.V
Band 13	2160	1	2	12/32	0.1085	0.1085	1.6275	ERV25_YEAST		R.RVEEITDEIVDELTYLK.N
Band 13	2237	1	3	31/60	0.2329	0.2329	4.3468	ERV25_YEAST		R.VEEITDEIVDELTYLK.N
Band 13	2234	1	3	21/88	0.1667	0.1667	3.124	ERV25_YEAST		R.VEEITDEIVDELTYLKNREERLR.D
Band 13	868	1	1	10/14	0.0937	0.0937	2.0571	ERP2_YEAST	1	K.KVEITLEK.E
Band 13	733	1	2	15/18	0.1994	0.1994	3.4961	ERP2_YEAST	1	K.KVEITLEKEK.T
Band 13	1442	1	2	12/14	0.1675	0.1675	2.8958	ERP2_YEAST		K.KYSDFLLK.S
Band 13	967	1	2	9/10	0.1054	0.1054	2.0148	ERP2_YEAST		K.TLNYLR.A
Band 13	1587	1	3	39/100	0.4619	0.4619	6.0449	ERP2_YEAST		K.TLTDEHEADVNNDDIIANNAVEEIDR.N
Band 13	1020	1	2	11/12	0.1445	0.1445	2.2155	ERP2_YEAST	1	K.VEITLEK.E
Band 13	831	1	2	14/16	0.1813	0.1813	2.888	ERP2_YEAST	1	K.VEITLEKEK.T
Band 13	1523	1	2	11/12	0.1242	0.1242	2.8424	ERP2_YEAST		K.YSDFLLK.S
Band 13	517	1	2	17/20	0.2938	0.2938	2.9137	ERP2_YEAST		R.NMSTVNSTESR.L
Band 13	1619	1	2	22/26	0.3885	0.3885	5.1261	ERP4_YEAST		K.EDIIANNAIEEIDR.N
Band 13	1829	1	3	27/68	0.2734	0.2734	3.5942	ERP4_YEAST		K.EDIIANNAIEEIDRNLNK.I
Band 13	1497	1	3	36/88	0.4338	0.4338	6.1529	ERP4_YEAST		K.EIVSSHESKEDIIANNAIEEIDR.N
Band 13	1452	1	3	42/96	0.433	0.433	6.9097	ERP4_YEAST		K.EKEIVSSHESKEDIIANNAIEEIDR.N
Band 13	1098	1	2	10/12	0.1309	0.1309	2.1572	ERP4_YEAST		K.HSDFLLK.S
Band 13	917	1	2	9/10	0.0582	0.0582	1.6302	ERP4_YEAST		K.TMDYLR.A
Band 13	615	1	2	17/20	0.345	0.345	2.8793	ERP4_YEAST		R.NM*YTVSSTESR.L
Band 13	767	1	2	17/20	0.2824	0.2824	3.5692	ERP4_YEAST		R.NMYTVSSTESR.L
Band 13	1816	1	2	13/18	0.1484	0.1484	2.2931	SAR1_YEAST		K.DVPFVILGNK.I
Band 13	1340	1	2	20/24	0.4894	0.4894	4.0573	SAR1_YEAST		K.IDAPNAVSEAELR.S
Band 13	1874	1	2	18/20	0.2665	0.2665	4.0119	SAR1_YEAST		K.LLFLGLDNAGK.T
Band 13	2052	1	2	16/20	0.3334	0.3334	3.4187	SAR1_YEAST		R.DVLASLGLWNK.H
Band 13	1724	1	3	31/80	0.3241	0.3241	3.8828	SAR1_YEAST		R.LATLQPTWHPTSEELAIGNIK.F
Band 13	1462	1	2	19/24	0.3981	0.3981	4.4745	SAR1_YEAST		R.SALGLLNTTGSQR.I
Band 13	641	1	2	13/16	0.3235	0.3235	2.0696	ERP6_YEAST	1	K.ETLESLHGK.V
Band 13	1905	1	2	13/20	0.25	0.25	2.8986	ERP6_YEAST	1	K.GSYNLEVYDDK.L
Band 13	826	1	1	8/12	0.0926	0.0926	1.8529	ERP6_YEAST	1	K.VSILNSK.I
Band 13	624	1	2	15/16	0.3483	0.3483	3.1906	ERP6_YEAST	1	R.DISESVNSR.A
Band 13	560	1	2	16/18	0.3328	0.3328	3.2307	ERP6_YEAST	1	R.KETLESLHGK.V
Band 13	722	1	2	10/12	0.1931	0.1931	2.7004	ERP6_YEAST	1	R.VNNWVGK.T
Band 13	1246	1	2	24/36	0.4799	0.4799	6.4615	RER1_SACPS	1	K.FDM*SLQQDEENNELEAGEK.S
Band 13	1499	1	3	35/72	0.4906	0.4906	6.4273	RER1_SACPS	1	K.FDMSLQQDEENNELEAGEK.S
Band 13	1262	1	2	13/16	0.3018	0.3018	3.34	RER1_SACPS	1	K.LLYQHYLDK.V
Band 13	1430	1	3	23/56	0.1729	0.1729	3.5184	RER1_SACPS	1	K.LLYQHYLDKVTPHAK.Q
Band 13	1266	1	2	19/26	0.3649	0.3649	3.8128	PHO88_YEAST		K.APSLFGGM*GQTGPK.T
Band 13	1641	1	2	22/26	0.4939	0.4939	4.7362	PHO88_YEAST		K.YTNPLFM*QSISPVK.S
Band 13	1833	1	2	21/26	0.4444	0.4444	4.8986	PHO88_YEAST		K.YTNPLFMQSISPVK.S
Band 13	591	1	2	20/26	0.3421	0.3421	3.38	PHO88_YEAST		K.YVEPGNAM*SGEGEK.L
Band 13	1271	1	2	18/22	0.3537	0.3537	4.6845	ERP1_YEAST	1	K.AQIYDDQLQNYR.D
Band 13	1451	1	3	29/68	0.177	0.177	3.3225	ERP1_YEAST	1	K.GSASGDLTFLASDSGEHK.I
Band 13	1326	1	2	14/16	0.305	0.305	2.7806	ERP1_YEAST	1	K.GTLFQATYK.A
Band 13	923	1	2	10/12	0.0505	0.0505	1.8138	YM8E_YEAST		K.DLDIEER.K
Band 13	1631	1	2	13/22	0.1978	0.1978	2.9971	YM8E_YEAST		K.LQSDKDLQSLLT.-
Band 13	927	1	3	36/88	0.3265	0.3265	5.7695	YM8E_YEAST	1	R.APM*GANAAVDNNAAGGGEFNDPR.K
Band 13	1204	1	3	33/68	0.4237	0.4237	5.1721	ERP5_YEAST		K.NSHTGDVTFTALDTGEHR.F
Band 13	2103	1	2	18/26	0.1737	0.1737	4.4404	ERP5_YEAST		R.GNLLIGDLDLYVEK.D
Band 13	1427	1	3	35/84	0.3837	0.3837	4.6941	YD121_YEAST		K.FDLKDTEESLGHDSASASSASR.K
Band 13	1376	1	2	13/16	0.1331	0.1331	2.4829	YD121_YEAST		K.KNEAYEGFV.-
Band 13	2066	1	2	20/24	0.3019	0.3019	3.4028	YPT7_YEAST		K.SLGDIPLFLTSAK.N
Band 13	1407	1	2	18/20	0.0791	0.0791	2.6552	YPT7_YEAST		K.VIILGDSGVGK.T
Band 13	1535	1	2	15/20	0.1402	0.1402	2.4194	YPT1_YEAST	1	K.LLLIGNSGVGK.S
Band 13	751	1	2	10/14	0.1748	0.1748	1.6716	YPT1_YEAST	1	R.VVEYDVAK.E
Band 13	916	1	2	18/24	0.3523	0.3523	3.4484	TOM20_YEAST		R.EATFTTNVENGER.L
Band 13	1483	1	2	16/20	0.3357	0.3357	3.0667	YJJ7_YEAST		K.VGQPAFFYQTK.N
Band 13	852	1	2	16/18	0.3548	0.3548	2.9503	SEC72_YEAST	2	-.VTLEYNANSK.L
Band 13	1487	1	2	14/14	0.2085	0.2085	2.8129	ERD2_YEAST		R.YIEGISFK.T
Band 13	1652	1	2	13/18	0.137	0.137	2.646	YDG7_SCHPO		K.IPGLGLGTWR.S
Band 13	1527	1	2	15/18	0.3359	0.3359	2.5199	YPT71_SCHPO	2	K.ATIGADFLTK.D
Band 14	1637	1	2	13/16	0.1605	0.1605	2.5877	ARF1_YEAST	3	K.LFSNLFGNK.E
Band 14	1377	1	2	20/28	0.3607	0.3607	4.3398	ARF1_YEAST	3	K.QDLPEAMSAAEITEK.L
Band 14	1205	1	2	18/20	0.1888	0.1888	2.9097	ARF1_YEAST	3	R.ILM*VGLDGAGK.T
Band 14	1422	1	2	17/20	0.3128	0.3128	2.4154	ARF1_YEAST	3	R.ILMVGLDGAGK.T
Band 14	1704	1	2	15/18	0.3027	0.3027	3.1152	ARF1_YEAST	1	R.NAAWLVFANK.Q
Band 14	851	1	2	10/14	0.0916	0.0916	2.7245	ERP2_YEAST	1	K.KVEITLEK.E
Band 14	1525	1	3	39/100	0.3517	0.3517	6.1267	ERP2_YEAST		K.TLTDEHEADVNNDDIIANNAVEEIDR.N
Band 14	1403	1	2	10/12	0.1395	0.1395	2.2261	ERP2_YEAST		K.YSDFLLK.S
Band 14	1341	1	3	22/52	0.192	0.192	3.3698	YNO9_YEAST	1	K.RQQELFENALEEAK.R
Band 14	1542	1	2	17/24	0.3502	0.3502	3.6511	YNO9_YEAST	1	R.QQELFENALEEAK.R
Band 14	1330	1	3	28/88	0.1659	0.1659	3.0301	YNO9_YEAST	1	R.SKDLIDKPDDAATAETTSFGWGK.K
Band 14	1187	1	2	13/16	0.1284	0.1284	1.8175	ERV25_YEAST		K.LKPIEVELR.R
Band 14	2259	1	2	20/24	0.3744	0.3744	4.3788	ERV25_YEAST		R.AIELDIESGAEAR.D
Band 14	1153	1	2	18/22	0.4352	0.4352	3.9329	ERP1_YEAST	1	K.AQIYDDQLQNYR.D
Band 14	1102	1	2	12/16	0.1799	0.1799	2.0965	ERP1_YEAST	1	K.ATIDILHAK.V
Band 14	1843	1	2	21/32	0.4149	0.4149	4.3008	SNL1_YEAST		K.APVPLTLEEQIDNVSLR.Y
Band 14	486	1	3	27/64	0.2861	0.2861	4.1974	YM10_YEAST		K.DDSAIKEDSEDKQESGK.S
Band 14	1501	1	3	27/72	0.2442	0.2442	4.1867	SNC2_YEAST	1	R.LTSIEDKADNLAISAQGFK.R
Band 14	1877	1	2	16/20	0.2802	0.2802	3.8372	ERV14_YEAST	1	K.VQLLDATEIFR.T
Band 14	1282	1	2	17/22	0.3428	0.3428	3.6251	CDC31_YEAST	1	K.ELGETLTDEELR.A
Band 14	1333	1	2	17/20	0.3702	0.3702	3.2438	SRP14_YEAST		K.VPEFFQTANEK.H
Band 14	1366	1	2	16/20	0.1752	0.1752	3.0483	VMA22_YEAST		K.GFQDGYIQLSR.S
Band 14	1238	1	2	13/16	0.2254	0.2254	2.5059	RL12_SCHPO	1	K.IGPLGLSPK.K
Band 15	1946	1	2	17/20	0.3331	0.3331	4.2204	ERV14_YEAST	1	K.VQLLDATEIFR.T
Band 15	1817	1	2	15/24	0.3285	0.3285	3.2618	ERV14_YEAST	1	R.M*IM*ALIAESGDDF.-
Band 15	1797	1	3	25/68	0.4472	0.4472	3.4827	VATL2_YEAST	1	K.SGIGIAGIGTFKPELIM*K.S
Band 15	1762	1	2	15/18	0.2002	0.2002	3.1228	GLRX2_YEAST	1	K.LAEILKPVFQ.-
Band 15	681	1	2	14/20	0.3045	0.3045	2.4833	RS14A_YEAST	5	K.TPGPGGQAALR.A
Band 15	1253	1	2	12/16	0.1004	0.1004	2.454	CYB5_YEAST		K.GLYIGDVDK.T

## Sheet: Sheet2
Supplementary Table S2. Peptides identified in control sample analyzed by LCQ XP Plus analysis.
Band Sample	scanf	Rank	charge	Ions	dCn	dCn2	XCorr	Reference	Redundant	Peptide
Region 1	1425	1	3	29/84	0.3865	0.3865	4.1921	UPSP:YKF4_YEAST		K.EQQHSYVPQQHLPNPEDDITYK.S
Region 1	552	1	2	10/12	0.0441	0.0441	1.9752	UPSP:YKF4_YEAST		K.KLNPALK.S
Region 1	1122	1	3	21/48	0.1117	0.1117	3.1745	UPSP:YKF4_YEAST	1	K.KM*SWAAIATPKPK.A
Region 1	465	1	2	16/22	0.3291	0.3291	3.0793	UPSP:YKF4_YEAST		K.SSNNSNSFTSTK.H
Region 2	713	1	2	16/18	0.3834	0.3834	3.2225	UPSP:ACT_SCHPO	2	K.AGFAGDDAPR.A
Region 2	623	1	2	16/20	0.3307	0.3307	2.9256	UPSP:ACT_SCHPO	20	K.DSYVGDEAQSK.R
Region 2	587	1	2	19/22	0.4057	0.4057	3.3888	UPSP:ACT_SCHPO	20	K.DSYVGDEAQSKR.G
Region 2	1681	1	2	21/30	0.3321	0.3321	3.4184	UPSP:ACT_SCHPO	17	K.SYELPDGQVITIGNER.F
Region 2	1452	1	2	11/14	0.3394	0.3394	2.5424	UPSP:ACT_SCHPO	18	R.DLTDYLM*K.I
Region 2	1650	1	2	10/14	0.0251	0.0251	1.8915	UPSP:ACT_SCHPO	18	R.DLTDYLMK.I
Region 2	1051	1	2	13/18	0.0248	0.0248	1.7611	UPSP:ACT_SCHPO	2	R.GYTFSTTAER.E
Region 2	1014	1	2	14/20	0.2796	0.2796	2.5103	UPSP:PMA1_YEAST	4	K.M*LTGDAVGIAK.E
Region 2	1203	1	2	16/18	0.1102	0.1102	2.5215	UPSP:PMA1_YEAST		K.TLANTAVVIR.D
Region 2	940	1	3	32/72	0.4512	0.4512	5.2861	UPSP:PMA1_YEAST	3	K.TVEEDHPIPEDVHENYENK.V
Region 2	1410	1	2	15/24	0.1914	0.1914	3.5855	UPSP:PMA1_YEAST	2	R.QLGLGTNIYNAER.L
Region 2	907	1	2	16/20	0.3878	0.3878	3.7581	UPSP:PMA1_YEAST	2	R.SVEDFM*AAM*QR.V
Region 2	1115	1	2	13/14	0.2318	0.2318	3.1045	UPSP:PMA1_YEAST	2	R.VVEILQNR.G
Region 2	1113	1	2	15/18	0.3122	0.3122	2.6237	UPSP:EF2_YEAST	1	K.EGPIFGEEM*R.S
Region 2	1687	1	2	18/22	0.4688	0.4688	3.4863	UPSP:EF2_YEAST	1	R.ATYAGFLLADPK.I
Region 2	725	1	2	21/26	0.4004	0.4004	4.4583	UPSP:EF2_YEAST		R.ETVESESSQTALSK.S
Region 2	1554	1	2	19/26	0.2532	0.2532	3.95	UPSP:EF2_YEAST	1	R.IMADDYGWDVTDAR.K
Region 2	1820	1	2	14/18	0.1741	0.1741	2.7462	UPSP:EF2_YEAST	2	R.LWGDSFFNPK.T
Region 2	1131	1	3	28/52	0.1245	0.1245	3.502	UPSP:YKF4_YEAST		K.KTESPLENVAELKK.E
Region 2	1201	1	2	16/20	0.3826	0.3826	3.0434	UPSP:EF1A1_SCHPO	51	K.IGGIGTVPVGR.V
Region 2	1241	1	2	15/20	0.1677	0.1677	2.6747	UPSP:MSH2_YEAST	1	K.SIANETNILQK.E
Region 3	715	1	2	11/12	0.0728	0.0728	1.8155	UPTR:Q87026_SCVLB		K.AVFNDAR.K
Region 3	407	1	2	11/14	0.0406	0.0406	2.351	UPTR:Q87026_SCVLB		K.AVFNDARK.F
Region 3	1372	1	3	23/80	0.0681	0.0681	3.0613	UPTR:Q87026_SCVLB		K.FMSIM*RM*M*GNDVTATDLVTGR.K
Region 3	1444	1	2	18/28	0.3391	0.3391	3.024	UPTR:Q87026_SCVLB		K.LFVNAPAGIEPSSGR.Y
Region 3	842	1	2	15/16	0.1235	0.1235	2.9568	UPTR:Q87026_SCVLB		K.TNLNINSSR.V
Region 3	767	1	2	17/20	0.3615	0.3615	4.2675	UPTR:Q87026_SCVLB		K.VSNWADNSSGR.F
Region 3	817	1	2	11/12	0.2303	0.2303	2.4473	UPTR:Q87026_SCVLB		R.AMDETLR.L
Region 3	1219	1	2	12/12	0.0499	0.0499	2.1952	UPTR:Q87026_SCVLB		R.FLYTDVK.Y
Region 3	779	1	2	18/22	0.4795	0.4795	3.5888	UPTR:Q87026_SCVLB		R.IDM*QYEDDSGTR.K
Region 3	980	1	2	20/22	0.4028	0.4028	4.4958	UPTR:Q87026_SCVLB		R.IDMQYEDDSGTR.K
Region 3	1361	1	3	22/60	0.3134	0.3134	3.8212	UPTR:Q87026_SCVLB		R.KLFVNAPAGIEPSSGR.Y
Region 3	562	1	2	17/22	0.3423	0.3423	3.3729	UPTR:Q87026_SCVLB		R.KVSNWADNSSGR.F
Region 3	611	1	2	11/16	0.1611	0.1611	1.8793	UPTR:Q87026_SCVLB		R.LRAM*DETLR.L
Region 3	1238	1	2	24/28	0.5388	0.5388	5.7639	UPTR:Q87026_SCVLB		R.M*M*GNDVTATDLVTGR.K
Region 3	1131	1	3	28/60	0.4008	0.4008	4.0202	UPTR:Q87026_SCVLB		R.M*M*GNDVTATDLVTGRK.V
Region 3	1372	1	2	24/28	0.0138	0.5005	5.2162	UPTR:Q87026_SCVLB		R.MM*GNDVTATDLVTGR.K
Region 3	1464	1	2	22/28	0.4073	0.4073	4.5587	UPTR:Q87026_SCVLB		R.MMGNDVTATDLVTGR.K
Region 3	822	1	2	17/22	0.3185	0.3185	2.3914	UPTR:Q87026_SCVLB		R.NKPLYM*TGGSVR.T
Region 3	941	1	2	14/22	0.2853	0.2853	2.424	UPTR:Q87026_SCVLB		R.NKPLYMTGGSVR.T
Region 3	632	1	2	9/14	0.2317	0.2317	1.7327	UPTR:Q87026_SCVLB		R.TIATGNYR.D
Region 3	1023	1	2	13/14	0.207	0.207	2.1695	UPTR:Q87026_SCVLB		R.VQYGFNAR.I
Region 3	929	1	3	31/60	0.4027	0.4027	3.3852	UPSP:HSP71_YEAST	6	K.ATAGDTHLGGEDFDNR.L
Region 3	1489	1	3	24/64	0.2867	0.2867	3.3035	UPSP:HSP71_YEAST	4	K.LDKSQVDEIVLVGGSTR.I
Region 3	893	1	3	24/44	0.1295	0.1295	3.271	UPSP:HSP71_YEAST	4	K.M*KETAESYLGAK.V
Region 3	951	1	3	23/44	0.1035	0.1035	3.1562	UPSP:HSP71_YEAST	4	K.MKETAESYLGAK.V
Region 3	1698	1	2	13/26	0.1628	0.1628	2.1759	UPSP:HSP71_YEAST	4	K.NFTPEQISSM*VLGK.M
Region 3	922	1	3	27/60	0.3764	0.3764	3.0115	UPSP:HSP71_YEAST	2	K.NQAAM*NPSNTVFDAKR.L
Region 3	1602	1	2	22/32	0.3603	0.3603	3.757	UPSP:HSP71_YEAST	6	K.VNDAVVTVPAYFNDSQR.Q
Region 3	524	1	2	13/14	0.1156	0.1156	2.9046	UPSP:HSP71_YEAST	4	R.LSKEDIEK.M
Region 3	1580	1	2	14/24	0.2564	0.2564	2.0111	UPSP:HSP71_YEAST	2	R.TTPSFVAFTDTER.L
Region 3	1515	1	2	19/22	0.2974	0.2974	3.4123	UPSP:HSC82_YEAST	4	K.AELINNLGTIAK.S
Region 3	1618	1	2	22/26	0.3346	0.3346	4.2659	UPSP:HSC82_YEAST	6	K.GVVDSEDLPLNLSR.E
Region 3	432	1	2	13/18	0.1792	0.1792	2.0975	UPSP:HSC82_YEAST	3	K.LGVHEDTQNR.A
Region 3	1255	1	2	14/16	0.1674	0.1674	2.548	UPSP:HSC82_YEAST	4	K.LLDAPAAIR.T
Region 3	1664	1	2	16/20	0.3133	0.3133	3.258	UPSP:HSC82_YEAST	3	K.QLETEPDLFIR.I
Region 3	1239	1	3	25/48	0.0935	0.0935	3.6543	UPSP:HSC82_YEAST	2	K.VKEEVQELEELNK.T
Region 3	1498	1	2	23/28	0.1084	0.1084	5.5284	UPSP:HSC82_YEAST	3	R.NPSDITQEEYNAFYK.S
Region 3	905	1	2	17/22	0.4053	0.4053	3.2349	UPSP:VPS1_YEAST	2	K.ELSSQELSGGAR.I
Region 3	1470	1	2	18/22	0.3286	0.3286	3.6879	UPSP:VPS1_YEAST	3	K.LAALESPPPVLK.A
Region 3	1064	1	2	16/22	0.4004	0.4004	3.2918	UPSP:VPS1_YEAST	2	K.VPVGDQPPDIER.Q
Region 3	976	1	2	13/14	0.1814	0.1814	3.1576	UPSP:VPS1_YEAST	3	R.RFEEPSLR.L
Region 3	1501	1	2	15/16	0.2966	0.2966	2.688	UPSP:VPS1_YEAST	3	R.YGYIPVINR.G
Region 3	1640	1	2	20/22	0.2835	0.2835	3.395	UPSP:GRP78_YEAST	7	K.DAGTIAGLNVLR.I
Region 3	572	1	2	13/18	0.0922	0.0922	2.4374	UPSP:GRP78_YEAST		K.VLQDSGLEKK.D
Region 3	781	1	2	11/14	0.1644	0.1644	2.452	UPSP:GRP78_YEAST		R.LTQEEIDR.M
Region 3	1443	1	3	29/60	0.1608	0.1608	3.2459	UPSP:GRP78_YEAST	7	R.QATKDAGTIAGLNVLR.I
Region 3	1727	1	2	12/22	0.2264	0.2264	2.4282	UPSP:HSP77_YEAST	1	K.DAGQIVGLNVLR.V
Region 3	441	1	2	14/16	0.2098	0.2098	2.8966	UPSP:HSP77_YEAST	2	K.IIENAEGSR.T
Region 3	684	1	2	15/16	0.2616	0.2616	3.2612	UPSP:HSP77_YEAST	2	R.RFEDAEVQR.D
Region 3	1282	1	2	12/18	0.1479	0.1479	2.027	UPSP:HSP77_YEAST	3	R.TTPSVVAFTK.E
Region 3	554	1	3	21/48	0.3045	0.3045	3.2661	UPSP:PMT2_YEAST		R.NLHTHPVAAPVSK.T
Region 3	1524	1	2	19/24	0.4624	0.4624	3.1582	UPSP:HSP72_YEAST	1	R.TTPSFVGFTDTER.L
Region 3	1394	1	2	13/16	0.1501	0.1501	2.2001	UPSP:VTC4_YEAST	1	K.ISQLYDIAR.T
Region 4	1087	1	2	13/26	0.032	0.032	2.0973	UPSP:KPYK1_YEAST	1	K.AGAGHSNTLQVSTV.-
Region 4	1350	1	2	16/24	0.4041	0.4041	2.514	UPSP:KPYK1_YEAST	1	K.AIIVLSTSGTTPR.L
Region 4	1563	1	2	19/28	0.3213	0.3213	3.3155	UPSP:KPYK1_YEAST	3	K.IENQQGVNNFDEILK.V
Region 4	1258	1	2	15/22	0.337	0.337	2.9675	UPSP:KPYK1_YEAST	1	K.KGDTYVSIQGFK.A
Region 4	1339	1	2	18/20	0.3225	0.3225	3.0064	UPSP:KPYK1_YEAST	2	K.TNNPETLVALR.K
Region 4	778	1	2	15/16	0.2511	0.2511	2.8151	UPSP:KPYK1_YEAST	2	K.VTDGVM*VAR.G
Region 4	732	1	2	17/20	0.135	0.135	2.9805	UPSP:KPYK1_YEAST	1	R.EVLGEQGKDVK.I
Region 4	826	1	2	9/10	0.2206	0.2206	1.9925	UPSP:KPYK1_YEAST	3	R.FSHLYR.G
Region 4	1255	1	2	10/12	0.044	0.044	2.1537	UPSP:KPYK1_YEAST		R.INFGIEK.A
Region 4	1200	1	2	13/16	0.169	0.169	3.0073	UPSP:KPYK1_YEAST	1	R.TANDVLTIR.E
Region 4	1301	1	2	17/18	0.1286	0.1286	2.5789	UPSP:KPYK1_YEAST	4	R.TSIIGTIGPK.T
Region 4	842	1	2	13/14	0.1511	0.1511	2.8785	UPSP:RFA1_YEAST		K.FQSM*ELQR.G
Region 4	1218	1	2	18/24	0.3873	0.3873	3.6718	UPSP:RFA1_YEAST		K.ITQSIQM*NEYDFR.I
Region 4	781	1	2	19/28	0.4375	0.4375	2.6421	UPSP:RFA1_YEAST		K.QEPGM*GGQSAASLTK.F
Region 4	1129	1	2	15/18	0.1553	0.1553	2.8909	UPSP:RFA1_YEAST		K.VLEQPDGTWR.C
Region 4	1426	1	2	17/22	0.4238	0.4238	3.6162	UPSP:RFA1_YEAST		R.AEADYLADELSK.A
Region 4	1290	1	2	13/18	0.128	0.128	2.5092	UPSP:RFA1_YEAST		R.GDFHSIFTNK.Q
Region 4	1326	1	2	13/14	0.2065	0.2065	2.1262	UPSP:RFA1_YEAST		R.NANFITLK.Q
Region 4	1392	1	2	16/18	0.2727	0.2727	2.9422	UPSP:RFA1_YEAST		R.VIIAEPAIVR.E
Region 4	1272	1	2	24/28	0.5306	0.5306	4.9964	UPSP:RFA1_YEAST		R.YDNPTGGVYQVYNTR.K
Region 4	1589	1	2	15/26	0.3506	0.3506	2.1287	UPSP:HSP75_YEAST	4	K.AVITVPAYFNDAQR.Q
Region 4	1545	1	2	20/22	0.2463	0.2463	3.4295	UPSP:HSP75_YEAST	2	K.DAGAISGLNVLR.I
Region 4	1697	1	2	13/16	0.2502	0.2502	2.1149	UPSP:HSP75_YEAST	3	K.LLSDFFDGK.Q
Region 4	620	1	2	11/14	0.134	0.134	2.4942	UPSP:HSP75_YEAST	3	K.NQAALNPR.N
Region 4	1463	1	2	19/26	0.1072	0.1072	4.0236	UPSP:HSP75_YEAST	3	K.SQIDEVVLVGGSTR.I
Region 4	1470	1	2	14/20	0.1943	0.1943	2.706	UPSP:HSP75_YEAST	5	K.STLEPVEQVLK.D
Region 4	1525	1	2	19/26	0.387	0.387	3.1998	UPSP:HSP75_YEAST	5	K.STLEPVEQVLKDAK.I
Region 4	1654	1	2	16/18	0.191	0.191	3.409	UPSP:HSP75_YEAST	3	R.FEDLNAALFK.S
Region 4	706	1	3	24/44	0.2386	0.2386	3.1558	UPSP:HSP75_YEAST	2	R.RFDDESVQKDM*K.T
Region 4	1327	1	2	17/20	0.3703	0.3703	3.3694	UPSP:PABP_YEAST	2	K.AIEQLNYTPIK.G
Region 4	1427	1	2	17/20	0.2877	0.2877	3.1658	UPSP:PABP_YEAST	2	K.FGPIVSASLEK.D
Region 4	756	1	2	11/16	0.0475	0.0475	2.0512	UPSP:PABP_YEAST	2	K.NLHPDIDNK.A
Region 4	1515	1	2	11/16	0.145	0.145	1.9977	UPSP:PABP_YEAST	2	K.YQGVNLFVK.N
Region 4	852	1	2	18/22	0.3296	0.3296	3.8282	UPSP:PABP_YEAST	2	R.NANDNNQFYQQK.Q
Region 4	995	1	2	16/18	0.131	0.131	3.6109	UPSP:PABP_YEAST	2	R.SQLAQQIQAR.N
Region 4	871	1	2	15/18	0.3448	0.3448	2.8764	UPSP:PDC1_YEAST	1	K.GYKPVAVPAR.T
Region 4	1217	1	2	16/18	0.2033	0.2033	2.5743	UPSP:PDC1_YEAST		K.LLTTIADAAK.G
Region 4	1042	1	2	13/18	0.0926	0.0926	2.0741	UPSP:PDC1_YEAST	9	R.NATFPGVQM*K.F
Region 4	1248	1	2	14/18	0.1758	0.1758	2.4165	UPSP:PDC1_YEAST	9	R.NATFPGVQMK.F
Region 4	1213	1	2	19/26	0.3535	0.3535	4.3807	UPSP:PDC1_YEAST	1	R.VATTGEWDKLTQDK.S
Region 4	1516	1	2	20/32	0.2586	0.2586	2.6413	UPSP:HSP60_YEAST	1	R.AAVEEGILPGGGTALVK.A
Region 4	1509	1	2	17/24	0.3309	0.3309	3.8794	UPSP:HSP60_YEAST		R.VLDEVVVDNFDQK.L
Region 4	1029	1	3	24/56	0.2302	0.2302	3.5287	UPSP:YJZ6_YEAST	51	K.EVHTNQDPLDVSASK.T
Region 4	1561	1	2	16/24	0.1154	0.1154	2.7046	UPSP:HSP76_YEAST	1	R.VTPSFVAFTPQER.L
Region 5	1479	1	2	13/14	0.1462	0.1462	2.4717	UPSP:ENO1_YEAST	4	K.AADALLLK.V
Region 5	2124	1	2	21/28	0.4112	0.4112	3.8354	UPSP:ENO1_YEAST	2	K.AVDDFLISLDGTANK.S
Region 5	1528	1	2	10/22	0.1322	0.1322	2.1894	UPSP:ENO1_YEAST	4	K.VNQIGTLSESIK.A
Region 5	2124	1	2	21/28	0.4112	0.4112	3.8354	UPSP:ENO2_YEAST	1	K.AVDDFLLSLDGTANK.S
Region 5	1718	1	2	19/28	0.2472	0.2472	3.327	UPSP:ENO2_YEAST	1	K.LGANAILGVSM*AAAR.A
Region 5	1354	1	2	16/22	0.2428	0.2428	3.1745	UPSP:RUVB1_YEAST		R.AILLAGGPSTGK.T
Region 5	1581	1	2	17/20	0.2705	0.2705	2.726	UPSP:RUVB1_YEAST		R.LDPTIYESIQR.E
Region 5	1352	1	2	17/20	0.3492	0.3492	2.7526	UPSP:EF1A1_SCHPO	51	K.IGGIGTVPVGR.V
Region 5	1203	1	2	12/16	0.0454	0.0454	1.6291	UPSP:EF1A1_SCHPO	7	R.QTVAVGVIK.A
Region 5	1760	1	3	29/92	0.2769	0.2769	4.1895	UPSP:EF1A_YEAST	26	R.VETGVIKPGM*VVTFAPAGVTTEVK.S
Region 5	1391	1	2	12/16	0.1951	0.1951	2.5945	UPSP:RUVB2_YEAST		K.TEALTQAFR.K
Region 6	1418	1	2	13/16	0.0345	0.0345	3.0272	UPSP:ADH1_YEAST	6	K.ANELLINVK.Y
Region 6	998	1	2	12/14	0.0448	0.0448	2.2682	UPSP:ADH1_YEAST	9	K.IGDYAGIK.W
Region 6	1417	1	2	18/22	0.2807	0.2807	3.5407	UPSP:ADH1_YEAST	10	K.SISIVGSYVGNR.A
Region 6	1764	1	2	19/24	0.4147	0.4147	3.7854	UPSP:ADH1_YEAST	4	K.VVGLSTLPEIYEK.M
Region 6	1724	1	2	11/14	0.1262	0.1262	1.6115	UPSP:ADH1_YEAST	11	R.EALDFFAR.G
Region 6	779	1	2	18/22	0.3047	0.3047	3.1311	UPSP:ALF_YEAST		K.GISNEGQNASIK.G
Region 6	1581	1	3	34/80	0.3016	0.3016	4.741	UPSP:ALF_YEAST		R.DSKSPIILQTSNGGAAYFAGK.G
Region 6	1224	1	2	18/22	0.4295	0.4295	2.9062	UPSP:RTN1_YEAST		K.LAADVPLEPESK.A
Region 6	1778	1	2	12/18	0.1153	0.1153	2.2182	UPSP:RTN1_YEAST		K.LFLGQGLITK.Y
Region 6	890	1	3	32/120	0.4137	0.4137	5.3776	UPSP:YKF4_YEAST		K.NNYNYYQTQNGQEQQSPNQGVAQHSEDSQQK.Q
Region 6	1737	1	2	24/30	0.2788	0.2788	4.7849	UPSP:ACT_SCHPO	17	K.SYELPDGQVITIGNER.F
Region 6	1344	1	2	19/22	0.3656	0.3656	4.1362	UPSP:SIS1_YEAST		R.EIYDQYGLEAAR.S
Region 6	1861	1	2	19/26	0.379	0.379	4.0783	UPSP:PGK_YEAST	2	K.ASAPGSVILLENLR.Y
Region 6	1308	1	2	13/20	0.2563	0.2563	2.0795	UPSP:VTC3_YEAST		K.ISVPDGKTTER.Q
Region 7	1317	1	3	33/84	0.4355	0.4355	4.5876	UPSP:G3P2_YEAST	4	K.KVVITAPSSTAPM*FVM*GVNEEK.Y
Region 7	637	1	2	12/22	0.152	0.152	2.6855	UPSP:G3P2_YEAST	4	K.LNKETTYDEIKK.V
Region 7	1533	1	2	20/26	0.4972	0.4972	4.2502	UPSP:G3P2_YEAST	4	K.LVSWYDNEYGYSTR.V
Region 7	1671	1	3	28/80	0.0375	0.2337	3.1815	UPSP:G3P2_YEAST	4	K.VVITAPSSTAPMFVM*GVNEEK.Y
Region 7	1163	1	2	18/20	0.43	0.43	4.0664	UPSP:G3P2_YEAST	4	R.VVDLVEHVAKA.-
Region 7	555	1	2	10/12	0.1566	0.1566	2.0748	UPSP:G3P1_YEAST	4	K.IATYQER.D
Region 7	590	1	2	12/20	0.1378	0.1378	2.1294	UPSP:G3P1_YEAST	7	K.TVDGPSHKDWR.G
Region 7	903	1	2	21/28	0.3879	0.3879	3.8056	UPSP:G3P1_YEAST	7	R.TASGNIIPSSTGAAK.A
Region 7	1814	1	2	22/26	0.5228	0.5228	4.0001	UPSP:G3P1_YEAST	6	R.VPTVDVSVVDLTVK.L
Region 7	1295	1	3	32/120	0.4788	0.4788	5.5807	UPSP:RFA2_YEAST		K.QPLESASNNNGQSLFVKDDNDTSSGSSPLQR.I
Region 7	914	1	3	34/72	0.248	0.248	4.4185	UPSP:RFA2_YEAST		R.KWSEDANDLAAGNDDSSGK.G
Region 7	1227	1	2	13/18	0.2818	0.2818	2.2489	UPSP:RFA2_YEAST		R.VNTLTPVTIK.Q
Region 7	684	1	3	22/64	0.1536	0.1536	3.0683	UPSP:G3P3_YEAST	2	R.YAGEVSHDDKHIIVDGK.K
Region 7	624	1	3	30/68	0.3519	0.3519	4.616	UPSP:G3P3_YEAST	2	R.YAGEVSHDDKHIIVDGKK.I
Region 7	1561	1	2	16/22	0.2693	0.2693	3.1407	UPSP:RLA0_YEAST	1	R.AGAVAPEDIWVR.A
Region 7	606	1	2	14/18	0.1594	0.1594	2.0518	UPSP:RLA0_YEAST	1	R.AVNTGMEPGK.T
Region 7	745	1	3	38/120	0.5118	0.5118	6.1474	UPSP:YKF4_YEAST		K.NNYNYYQTQNGQEQQSPNQGVAQHSEDSQQK.Q
Region 7	1501	1	2	20/28	0.4372	0.4372	4.3793	UPSP:GPP1_YEAST	2	K.VVVFEDAPAGIAAGK.A
Region 7	687	1	3	30/64	0.4611	0.4611	4.0164	UPSP:VDAC1_YEAST	1	K.AKQPVKDGPLSTNVEAK.L
Region 7	1172	1	2	16/20	0.2822	0.2822	2.3841	UPSP:EF1A1_SCHPO	51	K.IGGIGTVPVGR.V
Region 8	1647	1	2	17/26	0.1786	0.1786	2.9183	UPSP:HSP26_YEAST	3	K.ADYANGVLTLTVPK.L
Region 8	1111	1	3	26/60	0.202	0.202	3.574	UPSP:HSP26_YEAST	3	K.EVARPNNYAGALYDPR.D
Region 8	1641	1	2	19/30	0.4517	0.4517	3.8327	UPSP:HSP26_YEAST	3	R.VITLPDYPGVDADNIK.A
Region 8	1146	1	3	28/76	0.1885	0.1885	3.1249	UPSP:TPIS_YEAST	2	K.ASGAFTGENSVDQIKDVGAK.W
Region 8	931	1	3	26/52	0.2738	0.2738	4.2108	UPSP:TPIS_YEAST	1	K.KPQVTVGAQNAYLK.A
Region 8	1497	1	2	12/16	0.0912	0.0912	2.23	UPSP:TPIS_YEAST	2	R.TFFVGGNFK.L
Region 8	682	1	2	16/18	0.1455	0.1455	2.754	UPSP:ACT_SCHPO	2	K.AGFAGDDAPR.A
Region 8	1668	1	2	23/30	0.3804	0.3804	4.2547	UPSP:ACT_SCHPO	17	K.SYELPDGQVITIGNER.F
Region 8	1393	1	2	10/14	0.255	0.255	2.0222	UPSP:ACT_SCHPO	18	R.DLTDYLM*K.I
Region 8	530	1	2	15/18	0.3236	0.3236	3.1896	UPSP:H4_SCHPO	5	R.DAVTYTEHAK.R
Region 8	961	1	2	17/22	0.3174	0.3174	2.9628	UPSP:H4_SCHPO	7	R.DNIQGITKPAIR.R
Region 8	1269	1	2	15/18	0.0781	0.0781	2.2943	UPSP:PMG1_YEAST	1	K.VYPDVLYTSK.L
Region 8	1694	1	2	19/34	0.4124	0.4124	2.7224	UPSP:PMG1_YEAST	1	R.SFDVPPPPIDASSPFSQK.G
Region 8	1795	1	2	13/16	0.233	0.233	2.5251	UPSP:RHO3_YEAST	2	K.TSLLNVFTR.G
Region 8	1184	1	2	16/24	0.1654	0.1654	2.4836	UPSP:RHO3_YEAST	1	R.VALTAGPVATEVK.S
Region 8	1826	1	2	23/30	0.4986	0.4986	5.5724	UPSP:TCTP_YEAST		K.DIFSNDELLSDAYDAK.L
Region 8	1500	1	2	24/30	0.4567	0.4567	5.1312	UPSP:PBP1_YEAST		K.TFFPDEDTAIQEAQTR.F
Region 8	1475	1	2	16/24	0.2538	0.2538	3.363	UPSP:VDAC1_YEAST	1	K.NELITSLTPGVAK.S
Region 8	1350	1	2	14/16	0.2634	0.2634	2.814	UPSP:H2AZ_SCHPO	3	R.AGLQFPVGR.V
Region 9	1256	1	2	20/24	0.4802	0.4802	4.4248	UPSP:SAR1_YEAST		K.IDAPNAVSEAELR.S
Region 9	1931	1	2	18/20	0.284	0.284	3.5103	UPSP:SAR1_YEAST		K.LLFLGLDNAGK.T
Region 9	1353	1	2	20/24	0.4094	0.4094	4.1118	UPSP:SAR1_YEAST		R.SALGLLNTTGSQR.I
Region 9	787	1	2	8/12	0.1191	0.1191	1.6963	UPSP:ARF1_YEAST	3	K.LGLHSIR.N
Region 9	1274	1	2	17/20	0.2244	0.2244	3.4129	UPSP:ARF1_YEAST	3	R.ILM*VGLDGAGK.T
Region 9	1839	1	2	13/18	0.0837	0.0837	1.9683	UPSP:ARF1_YEAST	1	R.NAAWLVFANK.Q
Region 9	581	1	2	12/14	0.2009	0.2009	2.0129	UPSP:ABF2_YEAST	1	K.AIQEYNAR.Y
Region 9	792	1	2	14/22	0.1511	0.1511	2.9142	UPSP:ABF2_YEAST	1	K.ENPTLRPAEISK.I
Region 9	743	1	3	35/120	0.4588	0.4588	6.2226	UPSP:YKF4_YEAST		K.NNYNYYQTQNGQEQQSPNQGVAQHSEDSQQK.Q
Region 9	1312	1	3	24/56	0.2329	0.2329	3.256	UPSP:PST2_YEAST		R.SPSALELQVHEIQGK.T
Region 9	1426	1	2	16/20	0.2373	0.2373	2.9184	UPSP:SRP14_YEAST		K.VPEFFQTANEK.H
Region 9	1506	1	2	16/20	0.1538	0.1538	2.8586	UPSP:YPT1_YEAST	1	K.LLLIGNSGVGK.S
Region 10	1115	1	2	14/16	0.2349	0.2349	2.3342	UPSP:RIM1_YEAST		K.GTTLSLVQK.D
Region 10	569	1	2	24/28	0.3733	0.3733	4.7698	UPSP:RIM1_YEAST		K.KLEDAEGQENAASSE.-
Region 10	596	1	2	21/26	0.4708	0.4708	4.3748	UPSP:RIM1_YEAST		K.LEDAEGQENAASSE.-
Region 10	722	1	2	13/14	0.3013	0.3013	2.7571	UPSP:RIM1_YEAST	2	K.YSIASQPR.R
Region 10	990	1	3	23/52	0.1548	0.1548	3.1178	UPSP:RIM1_YEAST		R.DDGSKGTTLSLVQK.D
Region 10	715	1	2	20/28	0.4531	0.4531	5.0958	UPSP:RIM1_YEAST		R.IGSEFTEHTSANNNR.Y
Region 10	1569	1	2	19/26	0.3877	0.3877	4.8159	UPSP:RFA3_YEAST		K.NGSEVEM*ITLNNIR.V
Region 10	1745	1	2	16/26	0.2026	0.2026	2.5789	UPSP:RFA3_YEAST		K.NGSEVEMITLNNIR.V
Region 10	1533	1	2	25/34	0.4039	0.4039	4.5266	UPSP:RFA3_YEAST		K.SQPTESQLILQSPTISSK.N
Region 10	1595	1	2	22/28	0.524	0.524	4.5036	UPSP:RFA3_YEAST		R.VDPTEISNVNAPVFR.I
Region 10	1284	1	2	13/20	0.3918	0.3918	3.4247	UPSP:CYPH_YEAST	1	K.GFGYAGSPFHR.V
Region 10	526	1	2	21/24	0.3262	0.3262	4.1413	UPSP:CYPH_YEAST	1	K.KVESLGSPSGATK.A
Region 10	1194	1	2	13/14	0.168	0.168	2.7805	UPSP:CYPH_YEAST	3	K.LYNDIVPK.T
Region 10	634	1	2	15/22	0.0649	0.0649	2.2771	UPSP:CYPH_YEAST	1	K.VESLGSPSGATK.A
Region 10	806	1	2	19/22	0.4618	0.4618	3.656	UPSP:SPT5_YEAST		K.SNYGGNSTWGGH.-
Region 10	735	1	2	21/28	0.4363	0.4363	3.7234	UPSP:SPT5_YEAST		R.DGGASAWGNQDDGNR.S
Region 10	848	1	2	21/30	0.375	0.375	4.7599	UPSP:SPT5_YEAST		R.SAYGGASTWGGNNNNK.S
Region 10	1550	1	2	15/18	0.2764	0.2764	2.3841	UPSP:RS12_YEAST	1	K.QLGEWAGLGK.I
Region 10	895	1	2	13/20	0.1981	0.1981	2.3639	UPSP:RS12_YEAST	2	R.KVVGASVVVVK.N
Region 10	786	1	2	16/18	0.2607	0.2607	2.7155	UPSP:RS12_YEAST	2	R.TALVHDGLAR.G
Region 10	1179	1	3	37/88	0.2077	0.2077	3.9993	UPSP:YNU8_YEAST		R.QDNNNNNGGFGGPGGPGGQGFGR.Q
Region 10	1695	1	2	15/26	0.2778	0.2778	3.7863	UPSP:RL38_YEAST		K.KLIQSLPPTLKVNR.L
Region 10	953	1	2	15/20	0.371	0.371	3.2737	UPSP:RS18_YEAST	1	R.AGELTQEELER.I
